# Supplementary material for: Building a model for disease classification integration in oncology, an approach based on the national cancer institute thesaurus
Source: J Biomed Semantics. 2017 Feb 7;8:6. doi: 10.1186/s13326-017-0114-4 (PMC5294908; doi:10.1186/s13326-017-0114-4)
Supplement: Additional file 1 — The “derivative model” is available at: https://github.com/vianneyJouhet/ModelTerminologyIntegrationOncology/tree/master/data. (OWL 31932 kb) [file 13326_2017_114_MOESM1_ESM.owl]

<?xml version="1.0"?>
<rdf:RDF xmlns="http://Erias/ncitAdapt.owl#"
     xml:base="http://Erias/ncitAdapt.owl"
     xmlns:Thesaurus="http://ncicb.nci.nih.gov/xml/owl/EVS/Thesaurus.owl#"
     xmlns:rdfs="http://www.w3.org/2000/01/rdf-schema#"
     xmlns:icdo="http://icdo/#"
     xmlns:owl="http://www.w3.org/2002/07/owl#"
     xmlns:xsd="http://www.w3.org/2001/XMLSchema#"
     xmlns:rdf="http://www.w3.org/1999/02/22-rdf-syntax-ns#"
     xmlns:xml="http://www.w3.org/XML/1998/namespace"
     xmlns:icd10="http://icd10/#">
    <owl:Ontology rdf:about="http://erias/ModeleIntegrationPrecoordInstanceBehaviour.owl_merged"/>
    


    <!-- 
    ///////////////////////////////////////////////////////////////////////////////////////
    //
    // Object Properties
    //
    ///////////////////////////////////////////////////////////////////////////////////////
     -->

    


    <!-- http://ncicb.nci.nih.gov/xml/owl/EVS/Thesaurus.owl#R101 -->

    <owl:ObjectProperty rdf:about="http://ncicb.nci.nih.gov/xml/owl/EVS/Thesaurus.owl#R101">
        <rdfs:label rdf:datatype="http://www.w3.org/2001/XMLSchema#string">Disease_Has_Primary_Anatomic_Site</rdfs:label>
        <rdfs:range rdf:resource="http://ncicb.nci.nih.gov/xml/owl/EVS/Thesaurus.owl#C12219"/>
        <rdfs:domain rdf:resource="http://ncicb.nci.nih.gov/xml/owl/EVS/Thesaurus.owl#C3262"/>
    </owl:ObjectProperty>
    


    <!-- http://ncicb.nci.nih.gov/xml/owl/EVS/Thesaurus.owl#R108 -->

    <owl:ObjectProperty rdf:about="http://ncicb.nci.nih.gov/xml/owl/EVS/Thesaurus.owl#R108">
        <rdfs:label rdf:datatype="http://www.w3.org/2001/XMLSchema#string">Disease_Has_Finding</rdfs:label>
        <rdfs:domain rdf:resource="http://ncicb.nci.nih.gov/xml/owl/EVS/Thesaurus.owl#C3262"/>
        <rdfs:range rdf:resource="http://ncicb.nci.nih.gov/xml/owl/EVS/Thesaurus.owl#C42078"/>
    </owl:ObjectProperty>
    


    <!-- http://ncicb.nci.nih.gov/xml/owl/EVS/Thesaurus.owl#R9998 -->

    <owl:ObjectProperty rdf:about="http://ncicb.nci.nih.gov/xml/owl/EVS/Thesaurus.owl#R9998">
        <rdfs:label rdf:datatype="http://www.w3.org/2001/XMLSchema#string">Is_Morphology_Of</rdfs:label>
        <rdfs:range rdf:resource="http://ncicb.nci.nih.gov/xml/owl/EVS/Thesaurus.owl#C3262"/>
        <rdfs:domain rdf:resource="http://ncicb.nci.nih.gov/xml/owl/EVS/Thesaurus.owl#C42078"/>
    </owl:ObjectProperty>
    


    <!-- http://ncicb.nci.nih.gov/xml/owl/EVS/Thesaurus.owl#R9999 -->

    <owl:ObjectProperty rdf:about="http://ncicb.nci.nih.gov/xml/owl/EVS/Thesaurus.owl#R9999">
        <rdfs:label rdf:datatype="http://www.w3.org/2001/XMLSchema#string">Is_Topography_Of</rdfs:label>
        <rdfs:domain rdf:resource="http://ncicb.nci.nih.gov/xml/owl/EVS/Thesaurus.owl#C12219"/>
        <rdfs:range rdf:resource="http://ncicb.nci.nih.gov/xml/owl/EVS/Thesaurus.owl#C3262"/>
    </owl:ObjectProperty>
    


    <!-- http://www.w3.org/2002/07/owl#topObjectProperty -->

    <rdf:Description rdf:about="http://www.w3.org/2002/07/owl#topObjectProperty">
        <rdfs:subPropertyOf rdf:resource="http://ncicb.nci.nih.gov/xml/owl/EVS/Thesaurus.owl#R101"/>
        <rdfs:subPropertyOf rdf:resource="http://ncicb.nci.nih.gov/xml/owl/EVS/Thesaurus.owl#R108"/>
        <rdfs:subPropertyOf rdf:resource="http://ncicb.nci.nih.gov/xml/owl/EVS/Thesaurus.owl#R9998"/>
        <rdfs:subPropertyOf rdf:resource="http://ncicb.nci.nih.gov/xml/owl/EVS/Thesaurus.owl#R9999"/>
    </rdf:Description>
    


    <!-- 
    ///////////////////////////////////////////////////////////////////////////////////////
    //
    // Classes
    //
    ///////////////////////////////////////////////////////////////////////////////////////
     -->

    


    <!-- http://ncicb.nci.nih.gov/xml/owl/EVS/Thesaurus.owl#C100056_part_reflexive -->

    <owl:Class rdf:about="http://ncicb.nci.nih.gov/xml/owl/EVS/Thesaurus.owl#C100056_part_reflexive">
        <rdfs:label rdf:datatype="http://www.w3.org/2001/XMLSchema#string">Arterial Access Site PART REFLEXIVE</rdfs:label>
        <rdfs:subClassOf rdf:resource="http://ncicb.nci.nih.gov/xml/owl/EVS/Thesaurus.owl#C13717_part_reflexive"/>
    </owl:Class>
    


    <!-- http://ncicb.nci.nih.gov/xml/owl/EVS/Thesaurus.owl#C100064_part_reflexive -->

    <owl:Class rdf:about="http://ncicb.nci.nih.gov/xml/owl/EVS/Thesaurus.owl#C100064_part_reflexive">
        <rdfs:label rdf:datatype="http://www.w3.org/2001/XMLSchema#string">Coronary Artery Graft PART REFLEXIVE</rdfs:label>
        <rdfs:subClassOf rdf:resource="http://ncicb.nci.nih.gov/xml/owl/EVS/Thesaurus.owl#C12981_part_reflexive"/>
    </owl:Class>
    


    <!-- http://ncicb.nci.nih.gov/xml/owl/EVS/Thesaurus.owl#C101527_part_reflexive -->

    <owl:Class rdf:about="http://ncicb.nci.nih.gov/xml/owl/EVS/Thesaurus.owl#C101527_part_reflexive">
        <rdfs:label rdf:datatype="http://www.w3.org/2001/XMLSchema#string">Interphalangeal Joint PART REFLEXIVE</rdfs:label>
        <rdfs:subClassOf rdf:resource="http://ncicb.nci.nih.gov/xml/owl/EVS/Thesaurus.owl#C32889_part_reflexive"/>
    </owl:Class>
    


    <!-- http://ncicb.nci.nih.gov/xml/owl/EVS/Thesaurus.owl#C101528_part_reflexive -->

    <owl:Class rdf:about="http://ncicb.nci.nih.gov/xml/owl/EVS/Thesaurus.owl#C101528_part_reflexive">
        <rdfs:label rdf:datatype="http://www.w3.org/2001/XMLSchema#string">Proximal Interphalangeal Joint PART REFLEXIVE</rdfs:label>
        <rdfs:subClassOf rdf:resource="http://ncicb.nci.nih.gov/xml/owl/EVS/Thesaurus.owl#C101527_part_reflexive"/>
    </owl:Class>
    


    <!-- http://ncicb.nci.nih.gov/xml/owl/EVS/Thesaurus.owl#C101529_part_reflexive -->

    <owl:Class rdf:about="http://ncicb.nci.nih.gov/xml/owl/EVS/Thesaurus.owl#C101529_part_reflexive">
        <rdfs:label rdf:datatype="http://www.w3.org/2001/XMLSchema#string">Distal Interphalangeal Joint PART REFLEXIVE</rdfs:label>
        <rdfs:subClassOf rdf:resource="http://ncicb.nci.nih.gov/xml/owl/EVS/Thesaurus.owl#C101527_part_reflexive"/>
    </owl:Class>
    


    <!-- http://ncicb.nci.nih.gov/xml/owl/EVS/Thesaurus.owl#C102285_part_reflexive -->

    <owl:Class rdf:about="http://ncicb.nci.nih.gov/xml/owl/EVS/Thesaurus.owl#C102285_part_reflexive">
        <rdfs:label rdf:datatype="http://www.w3.org/2001/XMLSchema#string">Acute Marginal Artery PART REFLEXIVE</rdfs:label>
        <rdfs:subClassOf rdf:resource="http://ncicb.nci.nih.gov/xml/owl/EVS/Thesaurus.owl#C12843_part_reflexive"/>
    </owl:Class>
    


    <!-- http://ncicb.nci.nih.gov/xml/owl/EVS/Thesaurus.owl#C102286_part_reflexive -->

    <owl:Class rdf:about="http://ncicb.nci.nih.gov/xml/owl/EVS/Thesaurus.owl#C102286_part_reflexive">
        <rdfs:label rdf:datatype="http://www.w3.org/2001/XMLSchema#string">Circumflex Artery and its Branches PART REFLEXIVE</rdfs:label>
        <rdfs:subClassOf rdf:resource="http://ncicb.nci.nih.gov/xml/owl/EVS/Thesaurus.owl#C32958_part_reflexive"/>
    </owl:Class>
    


    <!-- http://ncicb.nci.nih.gov/xml/owl/EVS/Thesaurus.owl#C102287_part_reflexive -->

    <owl:Class rdf:about="http://ncicb.nci.nih.gov/xml/owl/EVS/Thesaurus.owl#C102287_part_reflexive">
        <rdfs:label rdf:datatype="http://www.w3.org/2001/XMLSchema#string">Circumflex Artery AV Groove Continuation Artery PART REFLEXIVE</rdfs:label>
        <rdfs:subClassOf rdf:resource="http://ncicb.nci.nih.gov/xml/owl/EVS/Thesaurus.owl#C32958_part_reflexive"/>
    </owl:Class>
    


    <!-- http://ncicb.nci.nih.gov/xml/owl/EVS/Thesaurus.owl#C102288_part_reflexive -->

    <owl:Class rdf:about="http://ncicb.nci.nih.gov/xml/owl/EVS/Thesaurus.owl#C102288_part_reflexive">
        <rdfs:label rdf:datatype="http://www.w3.org/2001/XMLSchema#string">Costochondral Joint 1 PART REFLEXIVE</rdfs:label>
        <rdfs:subClassOf rdf:resource="http://ncicb.nci.nih.gov/xml/owl/EVS/Thesaurus.owl#C32392_part_reflexive"/>
    </owl:Class>
    


    <!-- http://ncicb.nci.nih.gov/xml/owl/EVS/Thesaurus.owl#C102289_part_reflexive -->

    <owl:Class rdf:about="http://ncicb.nci.nih.gov/xml/owl/EVS/Thesaurus.owl#C102289_part_reflexive">
        <rdfs:label rdf:datatype="http://www.w3.org/2001/XMLSchema#string">Costochondral Joint 7 PART REFLEXIVE</rdfs:label>
        <rdfs:subClassOf rdf:resource="http://ncicb.nci.nih.gov/xml/owl/EVS/Thesaurus.owl#C32392_part_reflexive"/>
    </owl:Class>
    


    <!-- http://ncicb.nci.nih.gov/xml/owl/EVS/Thesaurus.owl#C102290_part_reflexive -->

    <owl:Class rdf:about="http://ncicb.nci.nih.gov/xml/owl/EVS/Thesaurus.owl#C102290_part_reflexive">
        <rdfs:label rdf:datatype="http://www.w3.org/2001/XMLSchema#string">Distal Circumflex Artery PART REFLEXIVE</rdfs:label>
        <rdfs:subClassOf rdf:resource="http://ncicb.nci.nih.gov/xml/owl/EVS/Thesaurus.owl#C32958_part_reflexive"/>
    </owl:Class>
    


    <!-- http://ncicb.nci.nih.gov/xml/owl/EVS/Thesaurus.owl#C102291_part_reflexive -->

    <owl:Class rdf:about="http://ncicb.nci.nih.gov/xml/owl/EVS/Thesaurus.owl#C102291_part_reflexive">
        <rdfs:label rdf:datatype="http://www.w3.org/2001/XMLSchema#string">Distal Interphalangeal Joint 2 PART REFLEXIVE</rdfs:label>
        <rdfs:subClassOf rdf:resource="http://ncicb.nci.nih.gov/xml/owl/EVS/Thesaurus.owl#C101529_part_reflexive"/>
    </owl:Class>
    


    <!-- http://ncicb.nci.nih.gov/xml/owl/EVS/Thesaurus.owl#C102292_part_reflexive -->

    <owl:Class rdf:about="http://ncicb.nci.nih.gov/xml/owl/EVS/Thesaurus.owl#C102292_part_reflexive">
        <rdfs:label rdf:datatype="http://www.w3.org/2001/XMLSchema#string">Distal Interphalangeal Joint 3 PART REFLEXIVE</rdfs:label>
        <rdfs:subClassOf rdf:resource="http://ncicb.nci.nih.gov/xml/owl/EVS/Thesaurus.owl#C101529_part_reflexive"/>
    </owl:Class>
    


    <!-- http://ncicb.nci.nih.gov/xml/owl/EVS/Thesaurus.owl#C102293_part_reflexive -->

    <owl:Class rdf:about="http://ncicb.nci.nih.gov/xml/owl/EVS/Thesaurus.owl#C102293_part_reflexive">
        <rdfs:label rdf:datatype="http://www.w3.org/2001/XMLSchema#string">Distal Interphalangeal Joint 4 PART REFLEXIVE</rdfs:label>
        <rdfs:subClassOf rdf:resource="http://ncicb.nci.nih.gov/xml/owl/EVS/Thesaurus.owl#C101529_part_reflexive"/>
    </owl:Class>
    


    <!-- http://ncicb.nci.nih.gov/xml/owl/EVS/Thesaurus.owl#C102294_part_reflexive -->

    <owl:Class rdf:about="http://ncicb.nci.nih.gov/xml/owl/EVS/Thesaurus.owl#C102294_part_reflexive">
        <rdfs:label rdf:datatype="http://www.w3.org/2001/XMLSchema#string">Distal Interphalangeal Joint 5 PART REFLEXIVE</rdfs:label>
        <rdfs:subClassOf rdf:resource="http://ncicb.nci.nih.gov/xml/owl/EVS/Thesaurus.owl#C101529_part_reflexive"/>
    </owl:Class>
    


    <!-- http://ncicb.nci.nih.gov/xml/owl/EVS/Thesaurus.owl#C102295_part_reflexive -->

    <owl:Class rdf:about="http://ncicb.nci.nih.gov/xml/owl/EVS/Thesaurus.owl#C102295_part_reflexive">
        <rdfs:label rdf:datatype="http://www.w3.org/2001/XMLSchema#string">Distal Left Anterior Descending Artery PART REFLEXIVE</rdfs:label>
        <rdfs:subClassOf rdf:resource="http://ncicb.nci.nih.gov/xml/owl/EVS/Thesaurus.owl#C32958_part_reflexive"/>
    </owl:Class>
    


    <!-- http://ncicb.nci.nih.gov/xml/owl/EVS/Thesaurus.owl#C102296_part_reflexive -->

    <owl:Class rdf:about="http://ncicb.nci.nih.gov/xml/owl/EVS/Thesaurus.owl#C102296_part_reflexive">
        <rdfs:label rdf:datatype="http://www.w3.org/2001/XMLSchema#string">Distal Right Coronary Artery Conduit PART REFLEXIVE</rdfs:label>
        <rdfs:subClassOf rdf:resource="http://ncicb.nci.nih.gov/xml/owl/EVS/Thesaurus.owl#C12843_part_reflexive"/>
    </owl:Class>
    


    <!-- http://ncicb.nci.nih.gov/xml/owl/EVS/Thesaurus.owl#C102297_part_reflexive -->

    <owl:Class rdf:about="http://ncicb.nci.nih.gov/xml/owl/EVS/Thesaurus.owl#C102297_part_reflexive">
        <rdfs:label rdf:datatype="http://www.w3.org/2001/XMLSchema#string">First Diagonal Branch Artery PART REFLEXIVE</rdfs:label>
        <rdfs:subClassOf rdf:resource="http://ncicb.nci.nih.gov/xml/owl/EVS/Thesaurus.owl#C32958_part_reflexive"/>
    </owl:Class>
    


    <!-- http://ncicb.nci.nih.gov/xml/owl/EVS/Thesaurus.owl#C102298_part_reflexive -->

    <owl:Class rdf:about="http://ncicb.nci.nih.gov/xml/owl/EVS/Thesaurus.owl#C102298_part_reflexive">
        <rdfs:label rdf:datatype="http://www.w3.org/2001/XMLSchema#string">First Left Posterolateral Branch Artery PART REFLEXIVE</rdfs:label>
        <rdfs:subClassOf rdf:resource="http://ncicb.nci.nih.gov/xml/owl/EVS/Thesaurus.owl#C32958_part_reflexive"/>
    </owl:Class>
    


    <!-- http://ncicb.nci.nih.gov/xml/owl/EVS/Thesaurus.owl#C102299_part_reflexive -->

    <owl:Class rdf:about="http://ncicb.nci.nih.gov/xml/owl/EVS/Thesaurus.owl#C102299_part_reflexive">
        <rdfs:label rdf:datatype="http://www.w3.org/2001/XMLSchema#string">First Obtuse Marginal Branch Artery PART REFLEXIVE</rdfs:label>
        <rdfs:subClassOf rdf:resource="http://ncicb.nci.nih.gov/xml/owl/EVS/Thesaurus.owl#C32958_part_reflexive"/>
    </owl:Class>
    


    <!-- http://ncicb.nci.nih.gov/xml/owl/EVS/Thesaurus.owl#C102300_part_reflexive -->

    <owl:Class rdf:about="http://ncicb.nci.nih.gov/xml/owl/EVS/Thesaurus.owl#C102300_part_reflexive">
        <rdfs:label rdf:datatype="http://www.w3.org/2001/XMLSchema#string">First Right Posterolateral Artery PART REFLEXIVE</rdfs:label>
        <rdfs:subClassOf rdf:resource="http://ncicb.nci.nih.gov/xml/owl/EVS/Thesaurus.owl#C12843_part_reflexive"/>
    </owl:Class>
    


    <!-- http://ncicb.nci.nih.gov/xml/owl/EVS/Thesaurus.owl#C102301_part_reflexive -->

    <owl:Class rdf:about="http://ncicb.nci.nih.gov/xml/owl/EVS/Thesaurus.owl#C102301_part_reflexive">
        <rdfs:label rdf:datatype="http://www.w3.org/2001/XMLSchema#string">Interphalangeal Joint 1 PART REFLEXIVE</rdfs:label>
        <rdfs:subClassOf rdf:resource="http://ncicb.nci.nih.gov/xml/owl/EVS/Thesaurus.owl#C101527_part_reflexive"/>
    </owl:Class>
    


    <!-- http://ncicb.nci.nih.gov/xml/owl/EVS/Thesaurus.owl#C102302_part_reflexive -->

    <owl:Class rdf:about="http://ncicb.nci.nih.gov/xml/owl/EVS/Thesaurus.owl#C102302_part_reflexive">
        <rdfs:label rdf:datatype="http://www.w3.org/2001/XMLSchema#string">Interphalangeal Joint 2 PART REFLEXIVE</rdfs:label>
        <rdfs:subClassOf rdf:resource="http://ncicb.nci.nih.gov/xml/owl/EVS/Thesaurus.owl#C101527_part_reflexive"/>
    </owl:Class>
    


    <!-- http://ncicb.nci.nih.gov/xml/owl/EVS/Thesaurus.owl#C102303_part_reflexive -->

    <owl:Class rdf:about="http://ncicb.nci.nih.gov/xml/owl/EVS/Thesaurus.owl#C102303_part_reflexive">
        <rdfs:label rdf:datatype="http://www.w3.org/2001/XMLSchema#string">Interphalangeal Joint 3 PART REFLEXIVE</rdfs:label>
        <rdfs:subClassOf rdf:resource="http://ncicb.nci.nih.gov/xml/owl/EVS/Thesaurus.owl#C101527_part_reflexive"/>
    </owl:Class>
    


    <!-- http://ncicb.nci.nih.gov/xml/owl/EVS/Thesaurus.owl#C102304_part_reflexive -->

    <owl:Class rdf:about="http://ncicb.nci.nih.gov/xml/owl/EVS/Thesaurus.owl#C102304_part_reflexive">
        <rdfs:label rdf:datatype="http://www.w3.org/2001/XMLSchema#string">Interphalangeal Joint 4 PART REFLEXIVE</rdfs:label>
        <rdfs:subClassOf rdf:resource="http://ncicb.nci.nih.gov/xml/owl/EVS/Thesaurus.owl#C101527_part_reflexive"/>
    </owl:Class>
    


    <!-- http://ncicb.nci.nih.gov/xml/owl/EVS/Thesaurus.owl#C102305_part_reflexive -->

    <owl:Class rdf:about="http://ncicb.nci.nih.gov/xml/owl/EVS/Thesaurus.owl#C102305_part_reflexive">
        <rdfs:label rdf:datatype="http://www.w3.org/2001/XMLSchema#string">Interphalangeal Joint 5 PART REFLEXIVE</rdfs:label>
        <rdfs:subClassOf rdf:resource="http://ncicb.nci.nih.gov/xml/owl/EVS/Thesaurus.owl#C101527_part_reflexive"/>
    </owl:Class>
    


    <!-- http://ncicb.nci.nih.gov/xml/owl/EVS/Thesaurus.owl#C102306_part_reflexive -->

    <owl:Class rdf:about="http://ncicb.nci.nih.gov/xml/owl/EVS/Thesaurus.owl#C102306_part_reflexive">
        <rdfs:label rdf:datatype="http://www.w3.org/2001/XMLSchema#string">Interphalangeal Thumb Joint PART REFLEXIVE</rdfs:label>
        <rdfs:subClassOf rdf:resource="http://ncicb.nci.nih.gov/xml/owl/EVS/Thesaurus.owl#C102301_part_reflexive"/>
    </owl:Class>
    


    <!-- http://ncicb.nci.nih.gov/xml/owl/EVS/Thesaurus.owl#C102307_part_reflexive -->

    <owl:Class rdf:about="http://ncicb.nci.nih.gov/xml/owl/EVS/Thesaurus.owl#C102307_part_reflexive">
        <rdfs:label rdf:datatype="http://www.w3.org/2001/XMLSchema#string">Lateral First Diagonal Branch Artery PART REFLEXIVE</rdfs:label>
        <rdfs:subClassOf rdf:resource="http://ncicb.nci.nih.gov/xml/owl/EVS/Thesaurus.owl#C32958_part_reflexive"/>
    </owl:Class>
    


    <!-- http://ncicb.nci.nih.gov/xml/owl/EVS/Thesaurus.owl#C102308_part_reflexive -->

    <owl:Class rdf:about="http://ncicb.nci.nih.gov/xml/owl/EVS/Thesaurus.owl#C102308_part_reflexive">
        <rdfs:label rdf:datatype="http://www.w3.org/2001/XMLSchema#string">Lateral First Obtuse Marginal Branch Artery PART REFLEXIVE</rdfs:label>
        <rdfs:subClassOf rdf:resource="http://ncicb.nci.nih.gov/xml/owl/EVS/Thesaurus.owl#C32958_part_reflexive"/>
    </owl:Class>
    


    <!-- http://ncicb.nci.nih.gov/xml/owl/EVS/Thesaurus.owl#C102309_part_reflexive -->

    <owl:Class rdf:about="http://ncicb.nci.nih.gov/xml/owl/EVS/Thesaurus.owl#C102309_part_reflexive">
        <rdfs:label rdf:datatype="http://www.w3.org/2001/XMLSchema#string">Lateral Ramus Intermedius Artery PART REFLEXIVE</rdfs:label>
        <rdfs:subClassOf rdf:resource="http://ncicb.nci.nih.gov/xml/owl/EVS/Thesaurus.owl#C32958_part_reflexive"/>
    </owl:Class>
    


    <!-- http://ncicb.nci.nih.gov/xml/owl/EVS/Thesaurus.owl#C102310_part_reflexive -->

    <owl:Class rdf:about="http://ncicb.nci.nih.gov/xml/owl/EVS/Thesaurus.owl#C102310_part_reflexive">
        <rdfs:label rdf:datatype="http://www.w3.org/2001/XMLSchema#string">Lateral Second Diagonal Branch Artery PART REFLEXIVE</rdfs:label>
        <rdfs:subClassOf rdf:resource="http://ncicb.nci.nih.gov/xml/owl/EVS/Thesaurus.owl#C32958_part_reflexive"/>
    </owl:Class>
    


    <!-- http://ncicb.nci.nih.gov/xml/owl/EVS/Thesaurus.owl#C102311_part_reflexive -->

    <owl:Class rdf:about="http://ncicb.nci.nih.gov/xml/owl/EVS/Thesaurus.owl#C102311_part_reflexive">
        <rdfs:label rdf:datatype="http://www.w3.org/2001/XMLSchema#string">Lateral Second Obtuse Marginal Branch Artery PART REFLEXIVE</rdfs:label>
        <rdfs:subClassOf rdf:resource="http://ncicb.nci.nih.gov/xml/owl/EVS/Thesaurus.owl#C32958_part_reflexive"/>
    </owl:Class>
    


    <!-- http://ncicb.nci.nih.gov/xml/owl/EVS/Thesaurus.owl#C102312_part_reflexive -->

    <owl:Class rdf:about="http://ncicb.nci.nih.gov/xml/owl/EVS/Thesaurus.owl#C102312_part_reflexive">
        <rdfs:label rdf:datatype="http://www.w3.org/2001/XMLSchema#string">Lateral Third Diagonal Branch Artery PART REFLEXIVE</rdfs:label>
        <rdfs:subClassOf rdf:resource="http://ncicb.nci.nih.gov/xml/owl/EVS/Thesaurus.owl#C32958_part_reflexive"/>
    </owl:Class>
    


    <!-- http://ncicb.nci.nih.gov/xml/owl/EVS/Thesaurus.owl#C102313_part_reflexive -->

    <owl:Class rdf:about="http://ncicb.nci.nih.gov/xml/owl/EVS/Thesaurus.owl#C102313_part_reflexive">
        <rdfs:label rdf:datatype="http://www.w3.org/2001/XMLSchema#string">Left Anterior Descending Septal Perforator Artery PART REFLEXIVE</rdfs:label>
        <rdfs:subClassOf rdf:resource="http://ncicb.nci.nih.gov/xml/owl/EVS/Thesaurus.owl#C32958_part_reflexive"/>
    </owl:Class>
    


    <!-- http://ncicb.nci.nih.gov/xml/owl/EVS/Thesaurus.owl#C102314_part_reflexive -->

    <owl:Class rdf:about="http://ncicb.nci.nih.gov/xml/owl/EVS/Thesaurus.owl#C102314_part_reflexive">
        <rdfs:label rdf:datatype="http://www.w3.org/2001/XMLSchema#string">Left Posterolateral Descending Artery PART REFLEXIVE</rdfs:label>
        <rdfs:subClassOf rdf:resource="http://ncicb.nci.nih.gov/xml/owl/EVS/Thesaurus.owl#C32958_part_reflexive"/>
    </owl:Class>
    


    <!-- http://ncicb.nci.nih.gov/xml/owl/EVS/Thesaurus.owl#C102315_part_reflexive -->

    <owl:Class rdf:about="http://ncicb.nci.nih.gov/xml/owl/EVS/Thesaurus.owl#C102315_part_reflexive">
        <rdfs:label rdf:datatype="http://www.w3.org/2001/XMLSchema#string">Left Ventricular Epicardium PART REFLEXIVE</rdfs:label>
        <rdfs:subClassOf rdf:resource="http://ncicb.nci.nih.gov/xml/owl/EVS/Thesaurus.owl#C13164_part_reflexive"/>
    </owl:Class>
    


    <!-- http://ncicb.nci.nih.gov/xml/owl/EVS/Thesaurus.owl#C102316_part_reflexive -->

    <owl:Class rdf:about="http://ncicb.nci.nih.gov/xml/owl/EVS/Thesaurus.owl#C102316_part_reflexive">
        <rdfs:label rdf:datatype="http://www.w3.org/2001/XMLSchema#string">Metacarpophalangeal Joint 1 PART REFLEXIVE</rdfs:label>
        <rdfs:subClassOf rdf:resource="http://ncicb.nci.nih.gov/xml/owl/EVS/Thesaurus.owl#C33106_part_reflexive"/>
    </owl:Class>
    


    <!-- http://ncicb.nci.nih.gov/xml/owl/EVS/Thesaurus.owl#C102317_part_reflexive -->

    <owl:Class rdf:about="http://ncicb.nci.nih.gov/xml/owl/EVS/Thesaurus.owl#C102317_part_reflexive">
        <rdfs:label rdf:datatype="http://www.w3.org/2001/XMLSchema#string">Metacarpophalangeal Joint 2 PART REFLEXIVE</rdfs:label>
        <rdfs:subClassOf rdf:resource="http://ncicb.nci.nih.gov/xml/owl/EVS/Thesaurus.owl#C33106_part_reflexive"/>
    </owl:Class>
    


    <!-- http://ncicb.nci.nih.gov/xml/owl/EVS/Thesaurus.owl#C102318_part_reflexive -->

    <owl:Class rdf:about="http://ncicb.nci.nih.gov/xml/owl/EVS/Thesaurus.owl#C102318_part_reflexive">
        <rdfs:label rdf:datatype="http://www.w3.org/2001/XMLSchema#string">Metacarpophalangeal Joint 3 PART REFLEXIVE</rdfs:label>
        <rdfs:subClassOf rdf:resource="http://ncicb.nci.nih.gov/xml/owl/EVS/Thesaurus.owl#C33106_part_reflexive"/>
    </owl:Class>
    


    <!-- http://ncicb.nci.nih.gov/xml/owl/EVS/Thesaurus.owl#C102319_part_reflexive -->

    <owl:Class rdf:about="http://ncicb.nci.nih.gov/xml/owl/EVS/Thesaurus.owl#C102319_part_reflexive">
        <rdfs:label rdf:datatype="http://www.w3.org/2001/XMLSchema#string">Metacarpophalangeal Joint 4 PART REFLEXIVE</rdfs:label>
        <rdfs:subClassOf rdf:resource="http://ncicb.nci.nih.gov/xml/owl/EVS/Thesaurus.owl#C33106_part_reflexive"/>
    </owl:Class>
    


    <!-- http://ncicb.nci.nih.gov/xml/owl/EVS/Thesaurus.owl#C102320_part_reflexive -->

    <owl:Class rdf:about="http://ncicb.nci.nih.gov/xml/owl/EVS/Thesaurus.owl#C102320_part_reflexive">
        <rdfs:label rdf:datatype="http://www.w3.org/2001/XMLSchema#string">Metacarpophalangeal Joint 5 PART REFLEXIVE</rdfs:label>
        <rdfs:subClassOf rdf:resource="http://ncicb.nci.nih.gov/xml/owl/EVS/Thesaurus.owl#C33106_part_reflexive"/>
    </owl:Class>
    


    <!-- http://ncicb.nci.nih.gov/xml/owl/EVS/Thesaurus.owl#C102321_part_reflexive -->

    <owl:Class rdf:about="http://ncicb.nci.nih.gov/xml/owl/EVS/Thesaurus.owl#C102321_part_reflexive">
        <rdfs:label rdf:datatype="http://www.w3.org/2001/XMLSchema#string">Metatarsophalangeal Joint 1 PART REFLEXIVE</rdfs:label>
        <rdfs:subClassOf rdf:resource="http://ncicb.nci.nih.gov/xml/owl/EVS/Thesaurus.owl#C33108_part_reflexive"/>
    </owl:Class>
    


    <!-- http://ncicb.nci.nih.gov/xml/owl/EVS/Thesaurus.owl#C102322_part_reflexive -->

    <owl:Class rdf:about="http://ncicb.nci.nih.gov/xml/owl/EVS/Thesaurus.owl#C102322_part_reflexive">
        <rdfs:label rdf:datatype="http://www.w3.org/2001/XMLSchema#string">Metatarsophalangeal Joint 2 PART REFLEXIVE</rdfs:label>
        <rdfs:subClassOf rdf:resource="http://ncicb.nci.nih.gov/xml/owl/EVS/Thesaurus.owl#C33108_part_reflexive"/>
    </owl:Class>
    


    <!-- http://ncicb.nci.nih.gov/xml/owl/EVS/Thesaurus.owl#C102323_part_reflexive -->

    <owl:Class rdf:about="http://ncicb.nci.nih.gov/xml/owl/EVS/Thesaurus.owl#C102323_part_reflexive">
        <rdfs:label rdf:datatype="http://www.w3.org/2001/XMLSchema#string">Metatarsophalangeal Joint 3 PART REFLEXIVE</rdfs:label>
        <rdfs:subClassOf rdf:resource="http://ncicb.nci.nih.gov/xml/owl/EVS/Thesaurus.owl#C33108_part_reflexive"/>
    </owl:Class>
    


    <!-- http://ncicb.nci.nih.gov/xml/owl/EVS/Thesaurus.owl#C102324_part_reflexive -->

    <owl:Class rdf:about="http://ncicb.nci.nih.gov/xml/owl/EVS/Thesaurus.owl#C102324_part_reflexive">
        <rdfs:label rdf:datatype="http://www.w3.org/2001/XMLSchema#string">Metatarsophalangeal Joint 4 PART REFLEXIVE</rdfs:label>
        <rdfs:subClassOf rdf:resource="http://ncicb.nci.nih.gov/xml/owl/EVS/Thesaurus.owl#C33108_part_reflexive"/>
    </owl:Class>
    


    <!-- http://ncicb.nci.nih.gov/xml/owl/EVS/Thesaurus.owl#C102325_part_reflexive -->

    <owl:Class rdf:about="http://ncicb.nci.nih.gov/xml/owl/EVS/Thesaurus.owl#C102325_part_reflexive">
        <rdfs:label rdf:datatype="http://www.w3.org/2001/XMLSchema#string">Metatarsophalangeal Joint 5 PART REFLEXIVE</rdfs:label>
        <rdfs:subClassOf rdf:resource="http://ncicb.nci.nih.gov/xml/owl/EVS/Thesaurus.owl#C33108_part_reflexive"/>
    </owl:Class>
    


    <!-- http://ncicb.nci.nih.gov/xml/owl/EVS/Thesaurus.owl#C102326_part_reflexive -->

    <owl:Class rdf:about="http://ncicb.nci.nih.gov/xml/owl/EVS/Thesaurus.owl#C102326_part_reflexive">
        <rdfs:label rdf:datatype="http://www.w3.org/2001/XMLSchema#string">Mid-Circumflex Artery PART REFLEXIVE</rdfs:label>
        <rdfs:subClassOf rdf:resource="http://ncicb.nci.nih.gov/xml/owl/EVS/Thesaurus.owl#C32958_part_reflexive"/>
    </owl:Class>
    


    <!-- http://ncicb.nci.nih.gov/xml/owl/EVS/Thesaurus.owl#C102327_part_reflexive -->

    <owl:Class rdf:about="http://ncicb.nci.nih.gov/xml/owl/EVS/Thesaurus.owl#C102327_part_reflexive">
        <rdfs:label rdf:datatype="http://www.w3.org/2001/XMLSchema#string">Mid-Distal Left Anterior Descending Coronary Artery and All Diagonal Coronary Branches PART REFLEXIVE</rdfs:label>
        <rdfs:subClassOf rdf:resource="http://ncicb.nci.nih.gov/xml/owl/EVS/Thesaurus.owl#C32958_part_reflexive"/>
    </owl:Class>
    


    <!-- http://ncicb.nci.nih.gov/xml/owl/EVS/Thesaurus.owl#C102328_part_reflexive -->

    <owl:Class rdf:about="http://ncicb.nci.nih.gov/xml/owl/EVS/Thesaurus.owl#C102328_part_reflexive">
        <rdfs:label rdf:datatype="http://www.w3.org/2001/XMLSchema#string">Mid-Left Anterior Descending Artery PART REFLEXIVE</rdfs:label>
        <rdfs:subClassOf rdf:resource="http://ncicb.nci.nih.gov/xml/owl/EVS/Thesaurus.owl#C32958_part_reflexive"/>
    </owl:Class>
    


    <!-- http://ncicb.nci.nih.gov/xml/owl/EVS/Thesaurus.owl#C102329_part_reflexive -->

    <owl:Class rdf:about="http://ncicb.nci.nih.gov/xml/owl/EVS/Thesaurus.owl#C102329_part_reflexive">
        <rdfs:label rdf:datatype="http://www.w3.org/2001/XMLSchema#string">Mid-Right Coronary Artery Conduit PART REFLEXIVE</rdfs:label>
        <rdfs:subClassOf rdf:resource="http://ncicb.nci.nih.gov/xml/owl/EVS/Thesaurus.owl#C12843_part_reflexive"/>
    </owl:Class>
    


    <!-- http://ncicb.nci.nih.gov/xml/owl/EVS/Thesaurus.owl#C102330_part_reflexive -->

    <owl:Class rdf:about="http://ncicb.nci.nih.gov/xml/owl/EVS/Thesaurus.owl#C102330_part_reflexive">
        <rdfs:label rdf:datatype="http://www.w3.org/2001/XMLSchema#string">Perihilar Lymph Node PART REFLEXIVE</rdfs:label>
        <rdfs:subClassOf rdf:resource="http://ncicb.nci.nih.gov/xml/owl/EVS/Thesaurus.owl#C33027_part_reflexive"/>
    </owl:Class>
    


    <!-- http://ncicb.nci.nih.gov/xml/owl/EVS/Thesaurus.owl#C102331_part_reflexive -->

    <owl:Class rdf:about="http://ncicb.nci.nih.gov/xml/owl/EVS/Thesaurus.owl#C102331_part_reflexive">
        <rdfs:label rdf:datatype="http://www.w3.org/2001/XMLSchema#string">Proximal Circumflex Artery PART REFLEXIVE</rdfs:label>
        <rdfs:subClassOf rdf:resource="http://ncicb.nci.nih.gov/xml/owl/EVS/Thesaurus.owl#C32958_part_reflexive"/>
    </owl:Class>
    


    <!-- http://ncicb.nci.nih.gov/xml/owl/EVS/Thesaurus.owl#C102332_part_reflexive -->

    <owl:Class rdf:about="http://ncicb.nci.nih.gov/xml/owl/EVS/Thesaurus.owl#C102332_part_reflexive">
        <rdfs:label rdf:datatype="http://www.w3.org/2001/XMLSchema#string">Proximal Interphalangeal Joint 2 PART REFLEXIVE</rdfs:label>
        <rdfs:subClassOf rdf:resource="http://ncicb.nci.nih.gov/xml/owl/EVS/Thesaurus.owl#C101528_part_reflexive"/>
    </owl:Class>
    


    <!-- http://ncicb.nci.nih.gov/xml/owl/EVS/Thesaurus.owl#C102333_part_reflexive -->

    <owl:Class rdf:about="http://ncicb.nci.nih.gov/xml/owl/EVS/Thesaurus.owl#C102333_part_reflexive">
        <rdfs:label rdf:datatype="http://www.w3.org/2001/XMLSchema#string">Proximal Interphalangeal Joint 3 PART REFLEXIVE</rdfs:label>
        <rdfs:subClassOf rdf:resource="http://ncicb.nci.nih.gov/xml/owl/EVS/Thesaurus.owl#C101528_part_reflexive"/>
    </owl:Class>
    


    <!-- http://ncicb.nci.nih.gov/xml/owl/EVS/Thesaurus.owl#C102334_part_reflexive -->

    <owl:Class rdf:about="http://ncicb.nci.nih.gov/xml/owl/EVS/Thesaurus.owl#C102334_part_reflexive">
        <rdfs:label rdf:datatype="http://www.w3.org/2001/XMLSchema#string">Proximal Interphalangeal Joint 4 PART REFLEXIVE</rdfs:label>
        <rdfs:subClassOf rdf:resource="http://ncicb.nci.nih.gov/xml/owl/EVS/Thesaurus.owl#C101528_part_reflexive"/>
    </owl:Class>
    


    <!-- http://ncicb.nci.nih.gov/xml/owl/EVS/Thesaurus.owl#C102335_part_reflexive -->

    <owl:Class rdf:about="http://ncicb.nci.nih.gov/xml/owl/EVS/Thesaurus.owl#C102335_part_reflexive">
        <rdfs:label rdf:datatype="http://www.w3.org/2001/XMLSchema#string">Proximal Interphalangeal Joint 5 PART REFLEXIVE</rdfs:label>
        <rdfs:subClassOf rdf:resource="http://ncicb.nci.nih.gov/xml/owl/EVS/Thesaurus.owl#C101528_part_reflexive"/>
    </owl:Class>
    


    <!-- http://ncicb.nci.nih.gov/xml/owl/EVS/Thesaurus.owl#C102336_part_reflexive -->

    <owl:Class rdf:about="http://ncicb.nci.nih.gov/xml/owl/EVS/Thesaurus.owl#C102336_part_reflexive">
        <rdfs:label rdf:datatype="http://www.w3.org/2001/XMLSchema#string">Proximal Left Anterior Descending Artery PART REFLEXIVE</rdfs:label>
        <rdfs:subClassOf rdf:resource="http://ncicb.nci.nih.gov/xml/owl/EVS/Thesaurus.owl#C32958_part_reflexive"/>
    </owl:Class>
    


    <!-- http://ncicb.nci.nih.gov/xml/owl/EVS/Thesaurus.owl#C102337_part_reflexive -->

    <owl:Class rdf:about="http://ncicb.nci.nih.gov/xml/owl/EVS/Thesaurus.owl#C102337_part_reflexive">
        <rdfs:label rdf:datatype="http://www.w3.org/2001/XMLSchema#string">Proximal Right Coronary Artery Conduit PART REFLEXIVE</rdfs:label>
        <rdfs:subClassOf rdf:resource="http://ncicb.nci.nih.gov/xml/owl/EVS/Thesaurus.owl#C12843_part_reflexive"/>
    </owl:Class>
    


    <!-- http://ncicb.nci.nih.gov/xml/owl/EVS/Thesaurus.owl#C102338_part_reflexive -->

    <owl:Class rdf:about="http://ncicb.nci.nih.gov/xml/owl/EVS/Thesaurus.owl#C102338_part_reflexive">
        <rdfs:label rdf:datatype="http://www.w3.org/2001/XMLSchema#string">Ramus Intermedius Artery PART REFLEXIVE</rdfs:label>
        <rdfs:subClassOf rdf:resource="http://ncicb.nci.nih.gov/xml/owl/EVS/Thesaurus.owl#C32958_part_reflexive"/>
    </owl:Class>
    


    <!-- http://ncicb.nci.nih.gov/xml/owl/EVS/Thesaurus.owl#C102339_part_reflexive -->

    <owl:Class rdf:about="http://ncicb.nci.nih.gov/xml/owl/EVS/Thesaurus.owl#C102339_part_reflexive">
        <rdfs:label rdf:datatype="http://www.w3.org/2001/XMLSchema#string">Right Atrial Endocardium PART REFLEXIVE</rdfs:label>
        <rdfs:subClassOf rdf:resource="http://ncicb.nci.nih.gov/xml/owl/EVS/Thesaurus.owl#C13004_part_reflexive"/>
    </owl:Class>
    


    <!-- http://ncicb.nci.nih.gov/xml/owl/EVS/Thesaurus.owl#C102340_part_reflexive -->

    <owl:Class rdf:about="http://ncicb.nci.nih.gov/xml/owl/EVS/Thesaurus.owl#C102340_part_reflexive">
        <rdfs:label rdf:datatype="http://www.w3.org/2001/XMLSchema#string">Right Coronary Artery and its Branches PART REFLEXIVE</rdfs:label>
        <rdfs:subClassOf rdf:resource="http://ncicb.nci.nih.gov/xml/owl/EVS/Thesaurus.owl#C12843_part_reflexive"/>
    </owl:Class>
    


    <!-- http://ncicb.nci.nih.gov/xml/owl/EVS/Thesaurus.owl#C102341_part_reflexive -->

    <owl:Class rdf:about="http://ncicb.nci.nih.gov/xml/owl/EVS/Thesaurus.owl#C102341_part_reflexive">
        <rdfs:label rdf:datatype="http://www.w3.org/2001/XMLSchema#string">Right Posterior Atrioventricular Artery PART REFLEXIVE</rdfs:label>
        <rdfs:subClassOf rdf:resource="http://ncicb.nci.nih.gov/xml/owl/EVS/Thesaurus.owl#C12843_part_reflexive"/>
    </owl:Class>
    


    <!-- http://ncicb.nci.nih.gov/xml/owl/EVS/Thesaurus.owl#C102342_part_reflexive -->

    <owl:Class rdf:about="http://ncicb.nci.nih.gov/xml/owl/EVS/Thesaurus.owl#C102342_part_reflexive">
        <rdfs:label rdf:datatype="http://www.w3.org/2001/XMLSchema#string">Right Posterior Descending Artery PART REFLEXIVE</rdfs:label>
        <rdfs:subClassOf rdf:resource="http://ncicb.nci.nih.gov/xml/owl/EVS/Thesaurus.owl#C12843_part_reflexive"/>
    </owl:Class>
    


    <!-- http://ncicb.nci.nih.gov/xml/owl/EVS/Thesaurus.owl#C102343_part_reflexive -->

    <owl:Class rdf:about="http://ncicb.nci.nih.gov/xml/owl/EVS/Thesaurus.owl#C102343_part_reflexive">
        <rdfs:label rdf:datatype="http://www.w3.org/2001/XMLSchema#string">Right Ventricular Endocardium PART REFLEXIVE</rdfs:label>
        <rdfs:subClassOf rdf:resource="http://ncicb.nci.nih.gov/xml/owl/EVS/Thesaurus.owl#C13004_part_reflexive"/>
    </owl:Class>
    


    <!-- http://ncicb.nci.nih.gov/xml/owl/EVS/Thesaurus.owl#C102344_part_reflexive -->

    <owl:Class rdf:about="http://ncicb.nci.nih.gov/xml/owl/EVS/Thesaurus.owl#C102344_part_reflexive">
        <rdfs:label rdf:datatype="http://www.w3.org/2001/XMLSchema#string">Second Diagonal Branch Artery PART REFLEXIVE</rdfs:label>
        <rdfs:subClassOf rdf:resource="http://ncicb.nci.nih.gov/xml/owl/EVS/Thesaurus.owl#C12843_part_reflexive"/>
    </owl:Class>
    


    <!-- http://ncicb.nci.nih.gov/xml/owl/EVS/Thesaurus.owl#C102345_part_reflexive -->

    <owl:Class rdf:about="http://ncicb.nci.nih.gov/xml/owl/EVS/Thesaurus.owl#C102345_part_reflexive">
        <rdfs:label rdf:datatype="http://www.w3.org/2001/XMLSchema#string">Second Left Posterolateral Branch Artery PART REFLEXIVE</rdfs:label>
        <rdfs:subClassOf rdf:resource="http://ncicb.nci.nih.gov/xml/owl/EVS/Thesaurus.owl#C12843_part_reflexive"/>
    </owl:Class>
    


    <!-- http://ncicb.nci.nih.gov/xml/owl/EVS/Thesaurus.owl#C102346_part_reflexive -->

    <owl:Class rdf:about="http://ncicb.nci.nih.gov/xml/owl/EVS/Thesaurus.owl#C102346_part_reflexive">
        <rdfs:label rdf:datatype="http://www.w3.org/2001/XMLSchema#string">Second Obtuse Marginal Branch Artery PART REFLEXIVE</rdfs:label>
        <rdfs:subClassOf rdf:resource="http://ncicb.nci.nih.gov/xml/owl/EVS/Thesaurus.owl#C12843_part_reflexive"/>
    </owl:Class>
    


    <!-- http://ncicb.nci.nih.gov/xml/owl/EVS/Thesaurus.owl#C102347_part_reflexive -->

    <owl:Class rdf:about="http://ncicb.nci.nih.gov/xml/owl/EVS/Thesaurus.owl#C102347_part_reflexive">
        <rdfs:label rdf:datatype="http://www.w3.org/2001/XMLSchema#string">Second Right Posterolateral Artery PART REFLEXIVE</rdfs:label>
        <rdfs:subClassOf rdf:resource="http://ncicb.nci.nih.gov/xml/owl/EVS/Thesaurus.owl#C12843_part_reflexive"/>
    </owl:Class>
    


    <!-- http://ncicb.nci.nih.gov/xml/owl/EVS/Thesaurus.owl#C102348_part_reflexive -->

    <owl:Class rdf:about="http://ncicb.nci.nih.gov/xml/owl/EVS/Thesaurus.owl#C102348_part_reflexive">
        <rdfs:label rdf:datatype="http://www.w3.org/2001/XMLSchema#string">Septal Perforator Artery PART REFLEXIVE</rdfs:label>
        <rdfs:subClassOf rdf:resource="http://ncicb.nci.nih.gov/xml/owl/EVS/Thesaurus.owl#C32958_part_reflexive"/>
    </owl:Class>
    


    <!-- http://ncicb.nci.nih.gov/xml/owl/EVS/Thesaurus.owl#C102349_part_reflexive -->

    <owl:Class rdf:about="http://ncicb.nci.nih.gov/xml/owl/EVS/Thesaurus.owl#C102349_part_reflexive">
        <rdfs:label rdf:datatype="http://www.w3.org/2001/XMLSchema#string">Sublingual Region PART REFLEXIVE</rdfs:label>
        <rdfs:subClassOf rdf:resource="http://ncicb.nci.nih.gov/xml/owl/EVS/Thesaurus.owl#C12680_part_reflexive"/>
    </owl:Class>
    


    <!-- http://ncicb.nci.nih.gov/xml/owl/EVS/Thesaurus.owl#C102350_part_reflexive -->

    <owl:Class rdf:about="http://ncicb.nci.nih.gov/xml/owl/EVS/Thesaurus.owl#C102350_part_reflexive">
        <rdfs:label rdf:datatype="http://www.w3.org/2001/XMLSchema#string">Third Diagonal Branch Artery PART REFLEXIVE</rdfs:label>
        <rdfs:subClassOf rdf:resource="http://ncicb.nci.nih.gov/xml/owl/EVS/Thesaurus.owl#C32958_part_reflexive"/>
    </owl:Class>
    


    <!-- http://ncicb.nci.nih.gov/xml/owl/EVS/Thesaurus.owl#C102351_part_reflexive -->

    <owl:Class rdf:about="http://ncicb.nci.nih.gov/xml/owl/EVS/Thesaurus.owl#C102351_part_reflexive">
        <rdfs:label rdf:datatype="http://www.w3.org/2001/XMLSchema#string">Third Obtuse Marginal Branch Artery PART REFLEXIVE</rdfs:label>
        <rdfs:subClassOf rdf:resource="http://ncicb.nci.nih.gov/xml/owl/EVS/Thesaurus.owl#C12843_part_reflexive"/>
    </owl:Class>
    


    <!-- http://ncicb.nci.nih.gov/xml/owl/EVS/Thesaurus.owl#C102352_part_reflexive -->

    <owl:Class rdf:about="http://ncicb.nci.nih.gov/xml/owl/EVS/Thesaurus.owl#C102352_part_reflexive">
        <rdfs:label rdf:datatype="http://www.w3.org/2001/XMLSchema#string">Third Posterolateral Descending Artery PART REFLEXIVE</rdfs:label>
        <rdfs:subClassOf rdf:resource="http://ncicb.nci.nih.gov/xml/owl/EVS/Thesaurus.owl#C12843_part_reflexive"/>
    </owl:Class>
    


    <!-- http://ncicb.nci.nih.gov/xml/owl/EVS/Thesaurus.owl#C102353_part_reflexive -->

    <owl:Class rdf:about="http://ncicb.nci.nih.gov/xml/owl/EVS/Thesaurus.owl#C102353_part_reflexive">
        <rdfs:label rdf:datatype="http://www.w3.org/2001/XMLSchema#string">Third Right Posterolateral Artery PART REFLEXIVE</rdfs:label>
        <rdfs:subClassOf rdf:resource="http://ncicb.nci.nih.gov/xml/owl/EVS/Thesaurus.owl#C12843_part_reflexive"/>
    </owl:Class>
    


    <!-- http://ncicb.nci.nih.gov/xml/owl/EVS/Thesaurus.owl#C102354_part_reflexive -->

    <owl:Class rdf:about="http://ncicb.nci.nih.gov/xml/owl/EVS/Thesaurus.owl#C102354_part_reflexive">
        <rdfs:label rdf:datatype="http://www.w3.org/2001/XMLSchema#string">Transverse Tarsal Joint PART REFLEXIVE</rdfs:label>
        <rdfs:subClassOf rdf:resource="http://ncicb.nci.nih.gov/xml/owl/EVS/Thesaurus.owl#C33735_part_reflexive"/>
    </owl:Class>
    


    <!-- http://ncicb.nci.nih.gov/xml/owl/EVS/Thesaurus.owl#C102425_part_reflexive -->

    <owl:Class rdf:about="http://ncicb.nci.nih.gov/xml/owl/EVS/Thesaurus.owl#C102425_part_reflexive">
        <rdfs:label rdf:datatype="http://www.w3.org/2001/XMLSchema#string">Lateral Third Obtuse Marginal Branch Artery PART REFLEXIVE</rdfs:label>
        <rdfs:subClassOf rdf:resource="http://ncicb.nci.nih.gov/xml/owl/EVS/Thesaurus.owl#C32958_part_reflexive"/>
    </owl:Class>
    


    <!-- http://ncicb.nci.nih.gov/xml/owl/EVS/Thesaurus.owl#C102627_part_reflexive -->

    <owl:Class rdf:about="http://ncicb.nci.nih.gov/xml/owl/EVS/Thesaurus.owl#C102627_part_reflexive">
        <rdfs:label rdf:datatype="http://www.w3.org/2001/XMLSchema#string">Dural Venous Sinus PART REFLEXIVE</rdfs:label>
        <rdfs:subClassOf rdf:resource="http://ncicb.nci.nih.gov/xml/owl/EVS/Thesaurus.owl#C12877_part_reflexive"/>
    </owl:Class>
    


    <!-- http://ncicb.nci.nih.gov/xml/owl/EVS/Thesaurus.owl#C102716_part_reflexive -->

    <owl:Class rdf:about="http://ncicb.nci.nih.gov/xml/owl/EVS/Thesaurus.owl#C102716_part_reflexive">
        <rdfs:label rdf:datatype="http://www.w3.org/2001/XMLSchema#string">Superficial Lymph Node PART REFLEXIVE</rdfs:label>
        <rdfs:subClassOf rdf:resource="http://ncicb.nci.nih.gov/xml/owl/EVS/Thesaurus.owl#C12745_part_reflexive"/>
    </owl:Class>
    


    <!-- http://ncicb.nci.nih.gov/xml/owl/EVS/Thesaurus.owl#C102955_part_reflexive -->

    <owl:Class rdf:about="http://ncicb.nci.nih.gov/xml/owl/EVS/Thesaurus.owl#C102955_part_reflexive">
        <rdfs:label rdf:datatype="http://www.w3.org/2001/XMLSchema#string">Great Blood Vessel PART REFLEXIVE</rdfs:label>
        <rdfs:subClassOf rdf:resource="http://ncicb.nci.nih.gov/xml/owl/EVS/Thesaurus.owl#C12679_part_reflexive"/>
    </owl:Class>
    


    <!-- http://ncicb.nci.nih.gov/xml/owl/EVS/Thesaurus.owl#C103222_part_reflexive -->

    <owl:Class rdf:about="http://ncicb.nci.nih.gov/xml/owl/EVS/Thesaurus.owl#C103222_part_reflexive">
        <rdfs:label rdf:datatype="http://www.w3.org/2001/XMLSchema#string">Popliteal Fossa PART REFLEXIVE</rdfs:label>
        <rdfs:subClassOf rdf:resource="http://ncicb.nci.nih.gov/xml/owl/EVS/Thesaurus.owl#C34007_part_reflexive"/>
    </owl:Class>
    


    <!-- http://ncicb.nci.nih.gov/xml/owl/EVS/Thesaurus.owl#C103238_part_reflexive -->

    <owl:Class rdf:about="http://ncicb.nci.nih.gov/xml/owl/EVS/Thesaurus.owl#C103238_part_reflexive">
        <rdfs:label rdf:datatype="http://www.w3.org/2001/XMLSchema#string">Antecubital Fossa PART REFLEXIVE</rdfs:label>
        <rdfs:subClassOf rdf:resource="http://ncicb.nci.nih.gov/xml/owl/EVS/Thesaurus.owl#C32497_part_reflexive"/>
        <rdfs:subClassOf rdf:resource="http://ncicb.nci.nih.gov/xml/owl/EVS/Thesaurus.owl#C34007_part_reflexive"/>
    </owl:Class>
    


    <!-- http://ncicb.nci.nih.gov/xml/owl/EVS/Thesaurus.owl#C103384_part_reflexive -->

    <owl:Class rdf:about="http://ncicb.nci.nih.gov/xml/owl/EVS/Thesaurus.owl#C103384_part_reflexive">
        <rdfs:label rdf:datatype="http://www.w3.org/2001/XMLSchema#string">Common Iliac Lymph Node PART REFLEXIVE</rdfs:label>
        <rdfs:subClassOf rdf:resource="http://ncicb.nci.nih.gov/xml/owl/EVS/Thesaurus.owl#C32761_part_reflexive"/>
    </owl:Class>
    


    <!-- http://ncicb.nci.nih.gov/xml/owl/EVS/Thesaurus.owl#C103417_part_reflexive -->

    <owl:Class rdf:about="http://ncicb.nci.nih.gov/xml/owl/EVS/Thesaurus.owl#C103417_part_reflexive">
        <rdfs:label rdf:datatype="http://www.w3.org/2001/XMLSchema#string">Median Or Lower Cervical Lymph Node PART REFLEXIVE</rdfs:label>
        <rdfs:subClassOf rdf:resource="http://ncicb.nci.nih.gov/xml/owl/EVS/Thesaurus.owl#C33027_part_reflexive"/>
    </owl:Class>
    


    <!-- http://ncicb.nci.nih.gov/xml/owl/EVS/Thesaurus.owl#C103426_part_reflexive -->

    <owl:Class rdf:about="http://ncicb.nci.nih.gov/xml/owl/EVS/Thesaurus.owl#C103426_part_reflexive">
        <rdfs:label rdf:datatype="http://www.w3.org/2001/XMLSchema#string">Paratracheal Lymph Node PART REFLEXIVE</rdfs:label>
        <rdfs:subClassOf rdf:resource="http://ncicb.nci.nih.gov/xml/owl/EVS/Thesaurus.owl#C33027_part_reflexive"/>
    </owl:Class>
    


    <!-- http://ncicb.nci.nih.gov/xml/owl/EVS/Thesaurus.owl#C103428_part_reflexive -->

    <owl:Class rdf:about="http://ncicb.nci.nih.gov/xml/owl/EVS/Thesaurus.owl#C103428_part_reflexive">
        <rdfs:label rdf:datatype="http://www.w3.org/2001/XMLSchema#string">Posterior Cervical Lymph Node PART REFLEXIVE</rdfs:label>
        <rdfs:subClassOf rdf:resource="http://ncicb.nci.nih.gov/xml/owl/EVS/Thesaurus.owl#C32298_part_reflexive"/>
    </owl:Class>
    


    <!-- http://ncicb.nci.nih.gov/xml/owl/EVS/Thesaurus.owl#C103429_part_reflexive -->

    <owl:Class rdf:about="http://ncicb.nci.nih.gov/xml/owl/EVS/Thesaurus.owl#C103429_part_reflexive">
        <rdfs:label rdf:datatype="http://www.w3.org/2001/XMLSchema#string">Preauricular Lymph Node PART REFLEXIVE</rdfs:label>
        <rdfs:subClassOf rdf:resource="http://ncicb.nci.nih.gov/xml/owl/EVS/Thesaurus.owl#C33027_part_reflexive"/>
    </owl:Class>
    


    <!-- http://ncicb.nci.nih.gov/xml/owl/EVS/Thesaurus.owl#C103438_part_reflexive -->

    <owl:Class rdf:about="http://ncicb.nci.nih.gov/xml/owl/EVS/Thesaurus.owl#C103438_part_reflexive">
        <rdfs:label rdf:datatype="http://www.w3.org/2001/XMLSchema#string">Rectosigmoid Colon PART REFLEXIVE</rdfs:label>
        <rdfs:subClassOf rdf:resource="http://ncicb.nci.nih.gov/xml/owl/EVS/Thesaurus.owl#C25763_part_reflexive"/>
    </owl:Class>
    


    <!-- http://ncicb.nci.nih.gov/xml/owl/EVS/Thesaurus.owl#C103439_part_reflexive -->

    <owl:Class rdf:about="http://ncicb.nci.nih.gov/xml/owl/EVS/Thesaurus.owl#C103439_part_reflexive">
        <rdfs:label rdf:datatype="http://www.w3.org/2001/XMLSchema#string">Retrocrural Lymph Node PART REFLEXIVE</rdfs:label>
        <rdfs:subClassOf rdf:resource="http://ncicb.nci.nih.gov/xml/owl/EVS/Thesaurus.owl#C33027_part_reflexive"/>
    </owl:Class>
    


    <!-- http://ncicb.nci.nih.gov/xml/owl/EVS/Thesaurus.owl#C103447_part_reflexive -->

    <owl:Class rdf:about="http://ncicb.nci.nih.gov/xml/owl/EVS/Thesaurus.owl#C103447_part_reflexive">
        <rdfs:label rdf:datatype="http://www.w3.org/2001/XMLSchema#string">Upper Cervical Lymph Node PART REFLEXIVE</rdfs:label>
        <rdfs:subClassOf rdf:resource="http://ncicb.nci.nih.gov/xml/owl/EVS/Thesaurus.owl#C33027_part_reflexive"/>
    </owl:Class>
    


    <!-- http://ncicb.nci.nih.gov/xml/owl/EVS/Thesaurus.owl#C103454_part_reflexive -->

    <owl:Class rdf:about="http://ncicb.nci.nih.gov/xml/owl/EVS/Thesaurus.owl#C103454_part_reflexive">
        <rdfs:label rdf:datatype="http://www.w3.org/2001/XMLSchema#string">Iliac Fossa PART REFLEXIVE</rdfs:label>
        <rdfs:subClassOf rdf:resource="http://ncicb.nci.nih.gov/xml/owl/EVS/Thesaurus.owl#C34007_part_reflexive"/>
    </owl:Class>
    


    <!-- http://ncicb.nci.nih.gov/xml/owl/EVS/Thesaurus.owl#C103455_part_reflexive -->

    <owl:Class rdf:about="http://ncicb.nci.nih.gov/xml/owl/EVS/Thesaurus.owl#C103455_part_reflexive">
        <rdfs:label rdf:datatype="http://www.w3.org/2001/XMLSchema#string">Ischiorectal Fossa PART REFLEXIVE</rdfs:label>
        <rdfs:subClassOf rdf:resource="http://ncicb.nci.nih.gov/xml/owl/EVS/Thesaurus.owl#C34007_part_reflexive"/>
    </owl:Class>
    


    <!-- http://ncicb.nci.nih.gov/xml/owl/EVS/Thesaurus.owl#C103456_part_reflexive -->

    <owl:Class rdf:about="http://ncicb.nci.nih.gov/xml/owl/EVS/Thesaurus.owl#C103456_part_reflexive">
        <rdfs:label rdf:datatype="http://www.w3.org/2001/XMLSchema#string">Occipital Scalp PART REFLEXIVE</rdfs:label>
        <rdfs:subClassOf rdf:resource="http://ncicb.nci.nih.gov/xml/owl/EVS/Thesaurus.owl#C89807_part_reflexive"/>
    </owl:Class>
    


    <!-- http://ncicb.nci.nih.gov/xml/owl/EVS/Thesaurus.owl#C103818_part_reflexive -->

    <owl:Class rdf:about="http://ncicb.nci.nih.gov/xml/owl/EVS/Thesaurus.owl#C103818_part_reflexive">
        <rdfs:label rdf:datatype="http://www.w3.org/2001/XMLSchema#string">Iliac Crest PART REFLEXIVE</rdfs:label>
        <rdfs:subClassOf rdf:resource="http://ncicb.nci.nih.gov/xml/owl/EVS/Thesaurus.owl#C32765_part_reflexive"/>
        <rdfs:subClassOf rdf:resource="http://ncicb.nci.nih.gov/xml/owl/EVS/Thesaurus.owl#C61550_part_reflexive"/>
    </owl:Class>
    


    <!-- http://ncicb.nci.nih.gov/xml/owl/EVS/Thesaurus.owl#C103912_part_reflexive -->

    <owl:Class rdf:about="http://ncicb.nci.nih.gov/xml/owl/EVS/Thesaurus.owl#C103912_part_reflexive">
        <rdfs:label rdf:datatype="http://www.w3.org/2001/XMLSchema#string">Carpometacarpal Joint 1 PART REFLEXIVE</rdfs:label>
        <rdfs:subClassOf rdf:resource="http://ncicb.nci.nih.gov/xml/owl/EVS/Thesaurus.owl#C32265_part_reflexive"/>
    </owl:Class>
    


    <!-- http://ncicb.nci.nih.gov/xml/owl/EVS/Thesaurus.owl#C103913_part_reflexive -->

    <owl:Class rdf:about="http://ncicb.nci.nih.gov/xml/owl/EVS/Thesaurus.owl#C103913_part_reflexive">
        <rdfs:label rdf:datatype="http://www.w3.org/2001/XMLSchema#string">Carpometacarpal Joint 2 PART REFLEXIVE</rdfs:label>
        <rdfs:subClassOf rdf:resource="http://ncicb.nci.nih.gov/xml/owl/EVS/Thesaurus.owl#C32265_part_reflexive"/>
    </owl:Class>
    


    <!-- http://ncicb.nci.nih.gov/xml/owl/EVS/Thesaurus.owl#C103914_part_reflexive -->

    <owl:Class rdf:about="http://ncicb.nci.nih.gov/xml/owl/EVS/Thesaurus.owl#C103914_part_reflexive">
        <rdfs:label rdf:datatype="http://www.w3.org/2001/XMLSchema#string">Carpometacarpal Joint 3 PART REFLEXIVE</rdfs:label>
        <rdfs:subClassOf rdf:resource="http://ncicb.nci.nih.gov/xml/owl/EVS/Thesaurus.owl#C32265_part_reflexive"/>
    </owl:Class>
    


    <!-- http://ncicb.nci.nih.gov/xml/owl/EVS/Thesaurus.owl#C103915_part_reflexive -->

    <owl:Class rdf:about="http://ncicb.nci.nih.gov/xml/owl/EVS/Thesaurus.owl#C103915_part_reflexive">
        <rdfs:label rdf:datatype="http://www.w3.org/2001/XMLSchema#string">Carpometacarpal Joint 4 PART REFLEXIVE</rdfs:label>
        <rdfs:subClassOf rdf:resource="http://ncicb.nci.nih.gov/xml/owl/EVS/Thesaurus.owl#C32265_part_reflexive"/>
    </owl:Class>
    


    <!-- http://ncicb.nci.nih.gov/xml/owl/EVS/Thesaurus.owl#C103916_part_reflexive -->

    <owl:Class rdf:about="http://ncicb.nci.nih.gov/xml/owl/EVS/Thesaurus.owl#C103916_part_reflexive">
        <rdfs:label rdf:datatype="http://www.w3.org/2001/XMLSchema#string">Carpometacarpal Joint 5 PART REFLEXIVE</rdfs:label>
        <rdfs:subClassOf rdf:resource="http://ncicb.nci.nih.gov/xml/owl/EVS/Thesaurus.owl#C32265_part_reflexive"/>
    </owl:Class>
    


    <!-- http://ncicb.nci.nih.gov/xml/owl/EVS/Thesaurus.owl#C104081_part_reflexive -->

    <owl:Class rdf:about="http://ncicb.nci.nih.gov/xml/owl/EVS/Thesaurus.owl#C104081_part_reflexive">
        <rdfs:label rdf:datatype="http://www.w3.org/2001/XMLSchema#string">Naive T-Lymphocyte PART REFLEXIVE</rdfs:label>
        <rdfs:subClassOf rdf:resource="http://ncicb.nci.nih.gov/xml/owl/EVS/Thesaurus.owl#C33061_part_reflexive"/>
    </owl:Class>
    


    <!-- http://ncicb.nci.nih.gov/xml/owl/EVS/Thesaurus.owl#C104082_part_reflexive -->

    <owl:Class rdf:about="http://ncicb.nci.nih.gov/xml/owl/EVS/Thesaurus.owl#C104082_part_reflexive">
        <rdfs:label rdf:datatype="http://www.w3.org/2001/XMLSchema#string">Memory T-Lymphocyte PART REFLEXIVE</rdfs:label>
        <rdfs:subClassOf rdf:resource="http://ncicb.nci.nih.gov/xml/owl/EVS/Thesaurus.owl#C33061_part_reflexive"/>
    </owl:Class>
    


    <!-- http://ncicb.nci.nih.gov/xml/owl/EVS/Thesaurus.owl#C104083_part_reflexive -->

    <owl:Class rdf:about="http://ncicb.nci.nih.gov/xml/owl/EVS/Thesaurus.owl#C104083_part_reflexive">
        <rdfs:label rdf:datatype="http://www.w3.org/2001/XMLSchema#string">Effector T-Lymphocyte PART REFLEXIVE</rdfs:label>
        <rdfs:subClassOf rdf:resource="http://ncicb.nci.nih.gov/xml/owl/EVS/Thesaurus.owl#C33061_part_reflexive"/>
    </owl:Class>
    


    <!-- http://ncicb.nci.nih.gov/xml/owl/EVS/Thesaurus.owl#C104262_part_reflexive -->

    <owl:Class rdf:about="http://ncicb.nci.nih.gov/xml/owl/EVS/Thesaurus.owl#C104262_part_reflexive">
        <rdfs:label rdf:datatype="http://www.w3.org/2001/XMLSchema#string">Eloquent Brain Areas PART REFLEXIVE</rdfs:label>
        <rdfs:subClassOf rdf:resource="http://ncicb.nci.nih.gov/xml/owl/EVS/Thesaurus.owl#C12680_part_reflexive"/>
    </owl:Class>
    


    <!-- http://ncicb.nci.nih.gov/xml/owl/EVS/Thesaurus.owl#C104457_part_reflexive -->

    <owl:Class rdf:about="http://ncicb.nci.nih.gov/xml/owl/EVS/Thesaurus.owl#C104457_part_reflexive">
        <rdfs:label rdf:datatype="http://www.w3.org/2001/XMLSchema#string">Exosome PART REFLEXIVE</rdfs:label>
        <rdfs:subClassOf rdf:resource="http://ncicb.nci.nih.gov/xml/owl/EVS/Thesaurus.owl#C26063_part_reflexive"/>
    </owl:Class>
    


    <!-- http://ncicb.nci.nih.gov/xml/owl/EVS/Thesaurus.owl#C105369_part_reflexive -->

    <owl:Class rdf:about="http://ncicb.nci.nih.gov/xml/owl/EVS/Thesaurus.owl#C105369_part_reflexive">
        <rdfs:label rdf:datatype="http://www.w3.org/2001/XMLSchema#string">6q11-q27 PART REFLEXIVE</rdfs:label>
        <rdfs:subClassOf rdf:resource="http://ncicb.nci.nih.gov/xml/owl/EVS/Thesaurus.owl#C13432_part_reflexive"/>
        <rdfs:subClassOf rdf:resource="http://ncicb.nci.nih.gov/xml/owl/EVS/Thesaurus.owl#C13560_part_reflexive"/>
    </owl:Class>
    


    <!-- http://ncicb.nci.nih.gov/xml/owl/EVS/Thesaurus.owl#C105407_part_reflexive -->

    <owl:Class rdf:about="http://ncicb.nci.nih.gov/xml/owl/EVS/Thesaurus.owl#C105407_part_reflexive">
        <rdfs:label rdf:datatype="http://www.w3.org/2001/XMLSchema#string">Glossopharyngeal Sulcus PART REFLEXIVE</rdfs:label>
        <rdfs:subClassOf rdf:resource="http://ncicb.nci.nih.gov/xml/owl/EVS/Thesaurus.owl#C38617_part_reflexive"/>
    </owl:Class>
    


    <!-- http://ncicb.nci.nih.gov/xml/owl/EVS/Thesaurus.owl#C105446_part_reflexive -->

    <owl:Class rdf:about="http://ncicb.nci.nih.gov/xml/owl/EVS/Thesaurus.owl#C105446_part_reflexive">
        <rdfs:label rdf:datatype="http://www.w3.org/2001/XMLSchema#string">Ischial Tuberosity PART REFLEXIVE</rdfs:label>
        <rdfs:subClassOf rdf:resource="http://ncicb.nci.nih.gov/xml/owl/EVS/Thesaurus.owl#C34076_part_reflexive"/>
    </owl:Class>
    


    <!-- http://ncicb.nci.nih.gov/xml/owl/EVS/Thesaurus.owl#C105447_part_reflexive -->

    <owl:Class rdf:about="http://ncicb.nci.nih.gov/xml/owl/EVS/Thesaurus.owl#C105447_part_reflexive">
        <rdfs:label rdf:datatype="http://www.w3.org/2001/XMLSchema#string">Sacral Tuberosity PART REFLEXIVE</rdfs:label>
        <rdfs:subClassOf rdf:resource="http://ncicb.nci.nih.gov/xml/owl/EVS/Thesaurus.owl#C34076_part_reflexive"/>
    </owl:Class>
    


    <!-- http://ncicb.nci.nih.gov/xml/owl/EVS/Thesaurus.owl#C105632_part_reflexive -->

    <owl:Class rdf:about="http://ncicb.nci.nih.gov/xml/owl/EVS/Thesaurus.owl#C105632_part_reflexive">
        <rdfs:label rdf:datatype="http://www.w3.org/2001/XMLSchema#string">Left Thigh PART REFLEXIVE</rdfs:label>
        <rdfs:subClassOf rdf:resource="http://ncicb.nci.nih.gov/xml/owl/EVS/Thesaurus.owl#C33763_part_reflexive"/>
    </owl:Class>
    


    <!-- http://ncicb.nci.nih.gov/xml/owl/EVS/Thesaurus.owl#C105633_part_reflexive -->

    <owl:Class rdf:about="http://ncicb.nci.nih.gov/xml/owl/EVS/Thesaurus.owl#C105633_part_reflexive">
        <rdfs:label rdf:datatype="http://www.w3.org/2001/XMLSchema#string">Left Arm PART REFLEXIVE</rdfs:label>
        <rdfs:subClassOf rdf:resource="http://ncicb.nci.nih.gov/xml/owl/EVS/Thesaurus.owl#C32141_part_reflexive"/>
    </owl:Class>
    


    <!-- http://ncicb.nci.nih.gov/xml/owl/EVS/Thesaurus.owl#C105634_part_reflexive -->

    <owl:Class rdf:about="http://ncicb.nci.nih.gov/xml/owl/EVS/Thesaurus.owl#C105634_part_reflexive">
        <rdfs:label rdf:datatype="http://www.w3.org/2001/XMLSchema#string">Left Deltoid PART REFLEXIVE</rdfs:label>
        <rdfs:subClassOf rdf:resource="http://ncicb.nci.nih.gov/xml/owl/EVS/Thesaurus.owl#C32446_part_reflexive"/>
    </owl:Class>
    


    <!-- http://ncicb.nci.nih.gov/xml/owl/EVS/Thesaurus.owl#C105635_part_reflexive -->

    <owl:Class rdf:about="http://ncicb.nci.nih.gov/xml/owl/EVS/Thesaurus.owl#C105635_part_reflexive">
        <rdfs:label rdf:datatype="http://www.w3.org/2001/XMLSchema#string">Right Deltoid PART REFLEXIVE</rdfs:label>
        <rdfs:subClassOf rdf:resource="http://ncicb.nci.nih.gov/xml/owl/EVS/Thesaurus.owl#C32446_part_reflexive"/>
    </owl:Class>
    


    <!-- http://ncicb.nci.nih.gov/xml/owl/EVS/Thesaurus.owl#C105636_part_reflexive -->

    <owl:Class rdf:about="http://ncicb.nci.nih.gov/xml/owl/EVS/Thesaurus.owl#C105636_part_reflexive">
        <rdfs:label rdf:datatype="http://www.w3.org/2001/XMLSchema#string">Right Arm PART REFLEXIVE</rdfs:label>
        <rdfs:subClassOf rdf:resource="http://ncicb.nci.nih.gov/xml/owl/EVS/Thesaurus.owl#C32141_part_reflexive"/>
    </owl:Class>
    


    <!-- http://ncicb.nci.nih.gov/xml/owl/EVS/Thesaurus.owl#C105637_part_reflexive -->

    <owl:Class rdf:about="http://ncicb.nci.nih.gov/xml/owl/EVS/Thesaurus.owl#C105637_part_reflexive">
        <rdfs:label rdf:datatype="http://www.w3.org/2001/XMLSchema#string">Right Thigh PART REFLEXIVE</rdfs:label>
        <rdfs:subClassOf rdf:resource="http://ncicb.nci.nih.gov/xml/owl/EVS/Thesaurus.owl#C33763_part_reflexive"/>
    </owl:Class>
    


    <!-- http://ncicb.nci.nih.gov/xml/owl/EVS/Thesaurus.owl#C105638_part_reflexive -->

    <owl:Class rdf:about="http://ncicb.nci.nih.gov/xml/owl/EVS/Thesaurus.owl#C105638_part_reflexive">
        <rdfs:label rdf:datatype="http://www.w3.org/2001/XMLSchema#string">Left Gluteus Medius PART REFLEXIVE</rdfs:label>
        <rdfs:subClassOf rdf:resource="http://ncicb.nci.nih.gov/xml/owl/EVS/Thesaurus.owl#C52933_part_reflexive"/>
    </owl:Class>
    


    <!-- http://ncicb.nci.nih.gov/xml/owl/EVS/Thesaurus.owl#C105639_part_reflexive -->

    <owl:Class rdf:about="http://ncicb.nci.nih.gov/xml/owl/EVS/Thesaurus.owl#C105639_part_reflexive">
        <rdfs:label rdf:datatype="http://www.w3.org/2001/XMLSchema#string">Right Gluteus Medius PART REFLEXIVE</rdfs:label>
        <rdfs:subClassOf rdf:resource="http://ncicb.nci.nih.gov/xml/owl/EVS/Thesaurus.owl#C52933_part_reflexive"/>
    </owl:Class>
    


    <!-- http://ncicb.nci.nih.gov/xml/owl/EVS/Thesaurus.owl#C105640_part_reflexive -->

    <owl:Class rdf:about="http://ncicb.nci.nih.gov/xml/owl/EVS/Thesaurus.owl#C105640_part_reflexive">
        <rdfs:label rdf:datatype="http://www.w3.org/2001/XMLSchema#string">Left Vastus Lateralis PART REFLEXIVE</rdfs:label>
        <rdfs:subClassOf rdf:resource="http://ncicb.nci.nih.gov/xml/owl/EVS/Thesaurus.owl#C53073_part_reflexive"/>
    </owl:Class>
    


    <!-- http://ncicb.nci.nih.gov/xml/owl/EVS/Thesaurus.owl#C105641_part_reflexive -->

    <owl:Class rdf:about="http://ncicb.nci.nih.gov/xml/owl/EVS/Thesaurus.owl#C105641_part_reflexive">
        <rdfs:label rdf:datatype="http://www.w3.org/2001/XMLSchema#string">Right Vastus Lateralis PART REFLEXIVE</rdfs:label>
        <rdfs:subClassOf rdf:resource="http://ncicb.nci.nih.gov/xml/owl/EVS/Thesaurus.owl#C53073_part_reflexive"/>
    </owl:Class>
    


    <!-- http://ncicb.nci.nih.gov/xml/owl/EVS/Thesaurus.owl#C105642_part_reflexive -->

    <owl:Class rdf:about="http://ncicb.nci.nih.gov/xml/owl/EVS/Thesaurus.owl#C105642_part_reflexive">
        <rdfs:label rdf:datatype="http://www.w3.org/2001/XMLSchema#string">Left Lower Forearm PART REFLEXIVE</rdfs:label>
        <rdfs:subClassOf rdf:resource="http://ncicb.nci.nih.gov/xml/owl/EVS/Thesaurus.owl#C32628_part_reflexive"/>
    </owl:Class>
    


    <!-- http://ncicb.nci.nih.gov/xml/owl/EVS/Thesaurus.owl#C105643_part_reflexive -->

    <owl:Class rdf:about="http://ncicb.nci.nih.gov/xml/owl/EVS/Thesaurus.owl#C105643_part_reflexive">
        <rdfs:label rdf:datatype="http://www.w3.org/2001/XMLSchema#string">Right Lower Forearm PART REFLEXIVE</rdfs:label>
        <rdfs:subClassOf rdf:resource="http://ncicb.nci.nih.gov/xml/owl/EVS/Thesaurus.owl#C32628_part_reflexive"/>
    </owl:Class>
    


    <!-- http://ncicb.nci.nih.gov/xml/owl/EVS/Thesaurus.owl#C105650_part_reflexive -->

    <owl:Class rdf:about="http://ncicb.nci.nih.gov/xml/owl/EVS/Thesaurus.owl#C105650_part_reflexive">
        <rdfs:label rdf:datatype="http://www.w3.org/2001/XMLSchema#string">C-Circle PART REFLEXIVE</rdfs:label>
        <rdfs:subClassOf rdf:resource="http://ncicb.nci.nih.gov/xml/owl/EVS/Thesaurus.owl#C13377_part_reflexive"/>
    </owl:Class>
    


    <!-- http://ncicb.nci.nih.gov/xml/owl/EVS/Thesaurus.owl#C105733_part_reflexive -->

    <owl:Class rdf:about="http://ncicb.nci.nih.gov/xml/owl/EVS/Thesaurus.owl#C105733_part_reflexive">
        <rdfs:label rdf:datatype="http://www.w3.org/2001/XMLSchema#string">Whole-Pelvis PART REFLEXIVE</rdfs:label>
        <rdfs:subClassOf rdf:resource="http://ncicb.nci.nih.gov/xml/owl/EVS/Thesaurus.owl#C33904_part_reflexive"/>
    </owl:Class>
    


    <!-- http://ncicb.nci.nih.gov/xml/owl/EVS/Thesaurus.owl#C105762_part_reflexive -->

    <owl:Class rdf:about="http://ncicb.nci.nih.gov/xml/owl/EVS/Thesaurus.owl#C105762_part_reflexive">
        <rdfs:label rdf:datatype="http://www.w3.org/2001/XMLSchema#string">Anterior Tonsillar Pillar PART REFLEXIVE</rdfs:label>
        <rdfs:subClassOf rdf:resource="http://ncicb.nci.nih.gov/xml/owl/EVS/Thesaurus.owl#C12236_part_reflexive"/>
    </owl:Class>
    


    <!-- http://ncicb.nci.nih.gov/xml/owl/EVS/Thesaurus.owl#C105921_part_reflexive -->

    <owl:Class rdf:about="http://ncicb.nci.nih.gov/xml/owl/EVS/Thesaurus.owl#C105921_part_reflexive">
        <rdfs:label rdf:datatype="http://www.w3.org/2001/XMLSchema#string">5p15 PART REFLEXIVE</rdfs:label>
        <rdfs:subClassOf rdf:resource="http://ncicb.nci.nih.gov/xml/owl/EVS/Thesaurus.owl#C13432_part_reflexive"/>
    </owl:Class>
    


    <!-- http://ncicb.nci.nih.gov/xml/owl/EVS/Thesaurus.owl#C106042_part_reflexive -->

    <owl:Class rdf:about="http://ncicb.nci.nih.gov/xml/owl/EVS/Thesaurus.owl#C106042_part_reflexive">
        <rdfs:label rdf:datatype="http://www.w3.org/2001/XMLSchema#string">Distant Lymph Node PART REFLEXIVE</rdfs:label>
        <rdfs:subClassOf rdf:resource="http://ncicb.nci.nih.gov/xml/owl/EVS/Thesaurus.owl#C12745_part_reflexive"/>
    </owl:Class>
    


    <!-- http://ncicb.nci.nih.gov/xml/owl/EVS/Thesaurus.owl#C106201_part_reflexive -->

    <owl:Class rdf:about="http://ncicb.nci.nih.gov/xml/owl/EVS/Thesaurus.owl#C106201_part_reflexive">
        <rdfs:label rdf:datatype="http://www.w3.org/2001/XMLSchema#string">Interdigital Region PART REFLEXIVE</rdfs:label>
        <rdfs:subClassOf rdf:resource="http://ncicb.nci.nih.gov/xml/owl/EVS/Thesaurus.owl#C12680_part_reflexive"/>
    </owl:Class>
    


    <!-- http://ncicb.nci.nih.gov/xml/owl/EVS/Thesaurus.owl#C106202_part_reflexive -->

    <owl:Class rdf:about="http://ncicb.nci.nih.gov/xml/owl/EVS/Thesaurus.owl#C106202_part_reflexive">
        <rdfs:label rdf:datatype="http://www.w3.org/2001/XMLSchema#string">Ureterovesical Junction PART REFLEXIVE</rdfs:label>
        <rdfs:subClassOf rdf:resource="http://ncicb.nci.nih.gov/xml/owl/EVS/Thesaurus.owl#C13035_part_reflexive"/>
    </owl:Class>
    


    <!-- http://ncicb.nci.nih.gov/xml/owl/EVS/Thesaurus.owl#C106203_part_reflexive -->

    <owl:Class rdf:about="http://ncicb.nci.nih.gov/xml/owl/EVS/Thesaurus.owl#C106203_part_reflexive">
        <rdfs:label rdf:datatype="http://www.w3.org/2001/XMLSchema#string">Ureteropelvic Junction PART REFLEXIVE</rdfs:label>
        <rdfs:subClassOf rdf:resource="http://ncicb.nci.nih.gov/xml/owl/EVS/Thesaurus.owl#C13035_part_reflexive"/>
    </owl:Class>
    


    <!-- http://ncicb.nci.nih.gov/xml/owl/EVS/Thesaurus.owl#C106318_part_reflexive -->

    <owl:Class rdf:about="http://ncicb.nci.nih.gov/xml/owl/EVS/Thesaurus.owl#C106318_part_reflexive">
        <rdfs:label rdf:datatype="http://www.w3.org/2001/XMLSchema#string">3p14 PART REFLEXIVE</rdfs:label>
        <rdfs:subClassOf rdf:resource="http://ncicb.nci.nih.gov/xml/owl/EVS/Thesaurus.owl#C13432_part_reflexive"/>
    </owl:Class>
    


    <!-- http://ncicb.nci.nih.gov/xml/owl/EVS/Thesaurus.owl#C106556_part_reflexive -->

    <owl:Class rdf:about="http://ncicb.nci.nih.gov/xml/owl/EVS/Thesaurus.owl#C106556_part_reflexive">
        <rdfs:label rdf:datatype="http://www.w3.org/2001/XMLSchema#string">Platelet-poor Plasma PART REFLEXIVE</rdfs:label>
        <rdfs:subClassOf rdf:resource="http://ncicb.nci.nih.gov/xml/owl/EVS/Thesaurus.owl#C13356_part_reflexive"/>
    </owl:Class>
    


    <!-- http://ncicb.nci.nih.gov/xml/owl/EVS/Thesaurus.owl#C106557_part_reflexive -->

    <owl:Class rdf:about="http://ncicb.nci.nih.gov/xml/owl/EVS/Thesaurus.owl#C106557_part_reflexive">
        <rdfs:label rdf:datatype="http://www.w3.org/2001/XMLSchema#string">Platelet-rich Plasma PART REFLEXIVE</rdfs:label>
        <rdfs:subClassOf rdf:resource="http://ncicb.nci.nih.gov/xml/owl/EVS/Thesaurus.owl#C13356_part_reflexive"/>
    </owl:Class>
    


    <!-- http://ncicb.nci.nih.gov/xml/owl/EVS/Thesaurus.owl#C107531_part_reflexive -->

    <owl:Class rdf:about="http://ncicb.nci.nih.gov/xml/owl/EVS/Thesaurus.owl#C107531_part_reflexive">
        <rdfs:label rdf:datatype="http://www.w3.org/2001/XMLSchema#string">Pancreatic Stellate Cell PART REFLEXIVE</rdfs:label>
        <rdfs:subClassOf rdf:resource="http://ncicb.nci.nih.gov/xml/owl/EVS/Thesaurus.owl#C12555_part_reflexive"/>
        <rdfs:subClassOf rdf:resource="http://ncicb.nci.nih.gov/xml/owl/EVS/Thesaurus.owl#C32546_part_reflexive"/>
    </owl:Class>
    


    <!-- http://ncicb.nci.nih.gov/xml/owl/EVS/Thesaurus.owl#C111027_part_reflexive -->

    <owl:Class rdf:about="http://ncicb.nci.nih.gov/xml/owl/EVS/Thesaurus.owl#C111027_part_reflexive">
        <rdfs:label rdf:datatype="http://www.w3.org/2001/XMLSchema#string">Tumor Infiltrating Macrophages PART REFLEXIVE</rdfs:label>
        <rdfs:subClassOf rdf:resource="http://ncicb.nci.nih.gov/xml/owl/EVS/Thesaurus.owl#C12558_part_reflexive"/>
    </owl:Class>
    


    <!-- http://ncicb.nci.nih.gov/xml/owl/EVS/Thesaurus.owl#C111032_part_reflexive -->

    <owl:Class rdf:about="http://ncicb.nci.nih.gov/xml/owl/EVS/Thesaurus.owl#C111032_part_reflexive">
        <rdfs:label rdf:datatype="http://www.w3.org/2001/XMLSchema#string">Antecubital Region PART REFLEXIVE</rdfs:label>
        <rdfs:subClassOf rdf:resource="http://ncicb.nci.nih.gov/xml/owl/EVS/Thesaurus.owl#C12680_part_reflexive"/>
    </owl:Class>
    


    <!-- http://ncicb.nci.nih.gov/xml/owl/EVS/Thesaurus.owl#C111033_part_reflexive -->

    <owl:Class rdf:about="http://ncicb.nci.nih.gov/xml/owl/EVS/Thesaurus.owl#C111033_part_reflexive">
        <rdfs:label rdf:datatype="http://www.w3.org/2001/XMLSchema#string">Carpal Region PART REFLEXIVE</rdfs:label>
        <rdfs:subClassOf rdf:resource="http://ncicb.nci.nih.gov/xml/owl/EVS/Thesaurus.owl#C12680_part_reflexive"/>
    </owl:Class>
    


    <!-- http://ncicb.nci.nih.gov/xml/owl/EVS/Thesaurus.owl#C111122_part_reflexive -->

    <owl:Class rdf:about="http://ncicb.nci.nih.gov/xml/owl/EVS/Thesaurus.owl#C111122_part_reflexive">
        <rdfs:label rdf:datatype="http://www.w3.org/2001/XMLSchema#string">Neostriatum PART REFLEXIVE</rdfs:label>
        <rdfs:subClassOf rdf:resource="http://ncicb.nci.nih.gov/xml/owl/EVS/Thesaurus.owl#C13031_part_reflexive"/>
    </owl:Class>
    


    <!-- http://ncicb.nci.nih.gov/xml/owl/EVS/Thesaurus.owl#C111287_part_reflexive -->

    <owl:Class rdf:about="http://ncicb.nci.nih.gov/xml/owl/EVS/Thesaurus.owl#C111287_part_reflexive">
        <rdfs:label rdf:datatype="http://www.w3.org/2001/XMLSchema#string">Periurethral Region PART REFLEXIVE</rdfs:label>
        <rdfs:subClassOf rdf:resource="http://ncicb.nci.nih.gov/xml/owl/EVS/Thesaurus.owl#C32674_part_reflexive"/>
    </owl:Class>
    


    <!-- http://ncicb.nci.nih.gov/xml/owl/EVS/Thesaurus.owl#C111308_part_reflexive -->

    <owl:Class rdf:about="http://ncicb.nci.nih.gov/xml/owl/EVS/Thesaurus.owl#C111308_part_reflexive">
        <rdfs:label rdf:datatype="http://www.w3.org/2001/XMLSchema#string">Scapulohumeral Joint PART REFLEXIVE</rdfs:label>
        <rdfs:subClassOf rdf:resource="http://ncicb.nci.nih.gov/xml/owl/EVS/Thesaurus.owl#C32889_part_reflexive"/>
    </owl:Class>
    


    <!-- http://ncicb.nci.nih.gov/xml/owl/EVS/Thesaurus.owl#C112022_part_reflexive -->

    <owl:Class rdf:about="http://ncicb.nci.nih.gov/xml/owl/EVS/Thesaurus.owl#C112022_part_reflexive">
        <rdfs:label rdf:datatype="http://www.w3.org/2001/XMLSchema#string">Surgical Organ or Space PART REFLEXIVE</rdfs:label>
        <rdfs:subClassOf rdf:resource="http://ncicb.nci.nih.gov/xml/owl/EVS/Thesaurus.owl#C13717_part_reflexive"/>
    </owl:Class>
    


    <!-- http://ncicb.nci.nih.gov/xml/owl/EVS/Thesaurus.owl#C112039_part_reflexive -->

    <owl:Class rdf:about="http://ncicb.nci.nih.gov/xml/owl/EVS/Thesaurus.owl#C112039_part_reflexive">
        <rdfs:label rdf:datatype="http://www.w3.org/2001/XMLSchema#string">Recent Thymic Emigrant PART REFLEXIVE</rdfs:label>
        <rdfs:subClassOf rdf:resource="http://ncicb.nci.nih.gov/xml/owl/EVS/Thesaurus.owl#C38434_part_reflexive"/>
    </owl:Class>
    


    <!-- http://ncicb.nci.nih.gov/xml/owl/EVS/Thesaurus.owl#C112234_part_reflexive -->

    <owl:Class rdf:about="http://ncicb.nci.nih.gov/xml/owl/EVS/Thesaurus.owl#C112234_part_reflexive">
        <rdfs:label rdf:datatype="http://www.w3.org/2001/XMLSchema#string">Bulbospongiosus PART REFLEXIVE</rdfs:label>
        <rdfs:subClassOf rdf:resource="http://ncicb.nci.nih.gov/xml/owl/EVS/Thesaurus.owl#C33300_part_reflexive"/>
    </owl:Class>
    


    <!-- http://ncicb.nci.nih.gov/xml/owl/EVS/Thesaurus.owl#C112327_part_reflexive -->

    <owl:Class rdf:about="http://ncicb.nci.nih.gov/xml/owl/EVS/Thesaurus.owl#C112327_part_reflexive">
        <rdfs:label rdf:datatype="http://www.w3.org/2001/XMLSchema#string">L2-L3 Intervertebral Space PART REFLEXIVE</rdfs:label>
        <rdfs:subClassOf rdf:resource="http://ncicb.nci.nih.gov/xml/owl/EVS/Thesaurus.owl#C12680_part_reflexive"/>
    </owl:Class>
    


    <!-- http://ncicb.nci.nih.gov/xml/owl/EVS/Thesaurus.owl#C112328_part_reflexive -->

    <owl:Class rdf:about="http://ncicb.nci.nih.gov/xml/owl/EVS/Thesaurus.owl#C112328_part_reflexive">
        <rdfs:label rdf:datatype="http://www.w3.org/2001/XMLSchema#string">L3-L4 Intervertebral Space PART REFLEXIVE</rdfs:label>
        <rdfs:subClassOf rdf:resource="http://ncicb.nci.nih.gov/xml/owl/EVS/Thesaurus.owl#C12680_part_reflexive"/>
    </owl:Class>
    


    <!-- http://ncicb.nci.nih.gov/xml/owl/EVS/Thesaurus.owl#C112399_part_reflexive -->

    <owl:Class rdf:about="http://ncicb.nci.nih.gov/xml/owl/EVS/Thesaurus.owl#C112399_part_reflexive">
        <rdfs:label rdf:datatype="http://www.w3.org/2001/XMLSchema#string">Precuneus PART REFLEXIVE</rdfs:label>
        <rdfs:subClassOf rdf:resource="http://ncicb.nci.nih.gov/xml/owl/EVS/Thesaurus.owl#C13031_part_reflexive"/>
    </owl:Class>
    


    <!-- http://ncicb.nci.nih.gov/xml/owl/EVS/Thesaurus.owl#C112404_part_reflexive -->

    <owl:Class rdf:about="http://ncicb.nci.nih.gov/xml/owl/EVS/Thesaurus.owl#C112404_part_reflexive">
        <rdfs:label rdf:datatype="http://www.w3.org/2001/XMLSchema#string">Quadrate Lobe of Liver PART REFLEXIVE</rdfs:label>
        <rdfs:subClassOf rdf:resource="http://ncicb.nci.nih.gov/xml/owl/EVS/Thesaurus.owl#C49579_part_reflexive"/>
    </owl:Class>
    


    <!-- http://ncicb.nci.nih.gov/xml/owl/EVS/Thesaurus.owl#C113267_part_reflexive -->

    <owl:Class rdf:about="http://ncicb.nci.nih.gov/xml/owl/EVS/Thesaurus.owl#C113267_part_reflexive">
        <rdfs:label rdf:datatype="http://www.w3.org/2001/XMLSchema#string">Papilla PART REFLEXIVE</rdfs:label>
        <rdfs:subClassOf rdf:resource="http://ncicb.nci.nih.gov/xml/owl/EVS/Thesaurus.owl#C33904_part_reflexive"/>
    </owl:Class>
    


    <!-- http://ncicb.nci.nih.gov/xml/owl/EVS/Thesaurus.owl#C113414_part_reflexive -->

    <owl:Class rdf:about="http://ncicb.nci.nih.gov/xml/owl/EVS/Thesaurus.owl#C113414_part_reflexive">
        <rdfs:label rdf:datatype="http://www.w3.org/2001/XMLSchema#string">Quantitative Trait Locus PART REFLEXIVE</rdfs:label>
        <rdfs:subClassOf rdf:resource="http://ncicb.nci.nih.gov/xml/owl/EVS/Thesaurus.owl#C45822_part_reflexive"/>
    </owl:Class>
    


    <!-- http://ncicb.nci.nih.gov/xml/owl/EVS/Thesaurus.owl#C113415_part_reflexive -->

    <owl:Class rdf:about="http://ncicb.nci.nih.gov/xml/owl/EVS/Thesaurus.owl#C113415_part_reflexive">
        <rdfs:label rdf:datatype="http://www.w3.org/2001/XMLSchema#string">Expression Quantitative Trait Locus PART REFLEXIVE</rdfs:label>
        <rdfs:subClassOf rdf:resource="http://ncicb.nci.nih.gov/xml/owl/EVS/Thesaurus.owl#C113414_part_reflexive"/>
    </owl:Class>
    


    <!-- http://ncicb.nci.nih.gov/xml/owl/EVS/Thesaurus.owl#C113502_part_reflexive -->

    <owl:Class rdf:about="http://ncicb.nci.nih.gov/xml/owl/EVS/Thesaurus.owl#C113502_part_reflexive">
        <rdfs:label rdf:datatype="http://www.w3.org/2001/XMLSchema#string">Regulatory B Cell PART REFLEXIVE</rdfs:label>
        <rdfs:subClassOf rdf:resource="http://ncicb.nci.nih.gov/xml/owl/EVS/Thesaurus.owl#C33058_part_reflexive"/>
    </owl:Class>
    


    <!-- http://ncicb.nci.nih.gov/xml/owl/EVS/Thesaurus.owl#C113503_part_reflexive -->

    <owl:Class rdf:about="http://ncicb.nci.nih.gov/xml/owl/EVS/Thesaurus.owl#C113503_part_reflexive">
        <rdfs:label rdf:datatype="http://www.w3.org/2001/XMLSchema#string">Immature Myeloid Cell PART REFLEXIVE</rdfs:label>
        <rdfs:subClassOf rdf:resource="http://ncicb.nci.nih.gov/xml/owl/EVS/Thesaurus.owl#C12549_part_reflexive"/>
    </owl:Class>
    


    <!-- http://ncicb.nci.nih.gov/xml/owl/EVS/Thesaurus.owl#C113599_part_reflexive -->

    <owl:Class rdf:about="http://ncicb.nci.nih.gov/xml/owl/EVS/Thesaurus.owl#C113599_part_reflexive">
        <rdfs:label rdf:datatype="http://www.w3.org/2001/XMLSchema#string">Cul-de-sac PART REFLEXIVE</rdfs:label>
        <rdfs:subClassOf rdf:resource="http://ncicb.nci.nih.gov/xml/owl/EVS/Thesaurus.owl#C33904_part_reflexive"/>
    </owl:Class>
    


    <!-- http://ncicb.nci.nih.gov/xml/owl/EVS/Thesaurus.owl#C113668_part_reflexive -->

    <owl:Class rdf:about="http://ncicb.nci.nih.gov/xml/owl/EVS/Thesaurus.owl#C113668_part_reflexive">
        <rdfs:label rdf:datatype="http://www.w3.org/2001/XMLSchema#string">Branch Duct PART REFLEXIVE</rdfs:label>
        <rdfs:subClassOf rdf:resource="http://ncicb.nci.nih.gov/xml/owl/EVS/Thesaurus.owl#C12948_part_reflexive"/>
    </owl:Class>
    


    <!-- http://ncicb.nci.nih.gov/xml/owl/EVS/Thesaurus.owl#C113674_part_reflexive -->

    <owl:Class rdf:about="http://ncicb.nci.nih.gov/xml/owl/EVS/Thesaurus.owl#C113674_part_reflexive">
        <rdfs:label rdf:datatype="http://www.w3.org/2001/XMLSchema#string">Cadaver PART REFLEXIVE</rdfs:label>
        <rdfs:subClassOf rdf:resource="http://ncicb.nci.nih.gov/xml/owl/EVS/Thesaurus.owl#C33904_part_reflexive"/>
    </owl:Class>
    


    <!-- http://ncicb.nci.nih.gov/xml/owl/EVS/Thesaurus.owl#C113695_part_reflexive -->

    <owl:Class rdf:about="http://ncicb.nci.nih.gov/xml/owl/EVS/Thesaurus.owl#C113695_part_reflexive">
        <rdfs:label rdf:datatype="http://www.w3.org/2001/XMLSchema#string">Inferior Mediastinal Lymph Node PART REFLEXIVE</rdfs:label>
        <rdfs:subClassOf rdf:resource="http://ncicb.nci.nih.gov/xml/owl/EVS/Thesaurus.owl#C33073_part_reflexive"/>
    </owl:Class>
    


    <!-- http://ncicb.nci.nih.gov/xml/owl/EVS/Thesaurus.owl#C113815_part_reflexive -->

    <owl:Class rdf:about="http://ncicb.nci.nih.gov/xml/owl/EVS/Thesaurus.owl#C113815_part_reflexive">
        <rdfs:label rdf:datatype="http://www.w3.org/2001/XMLSchema#string">T Helper 17 Cell PART REFLEXIVE</rdfs:label>
        <rdfs:subClassOf rdf:resource="http://ncicb.nci.nih.gov/xml/owl/EVS/Thesaurus.owl#C12538_part_reflexive"/>
    </owl:Class>
    


    <!-- http://ncicb.nci.nih.gov/xml/owl/EVS/Thesaurus.owl#C114186_part_reflexive -->

    <owl:Class rdf:about="http://ncicb.nci.nih.gov/xml/owl/EVS/Thesaurus.owl#C114186_part_reflexive">
        <rdfs:label rdf:datatype="http://www.w3.org/2001/XMLSchema#string">Femoral Condyle PART REFLEXIVE</rdfs:label>
        <rdfs:subClassOf rdf:resource="http://ncicb.nci.nih.gov/xml/owl/EVS/Thesaurus.owl#C83002_part_reflexive"/>
    </owl:Class>
    


    <!-- http://ncicb.nci.nih.gov/xml/owl/EVS/Thesaurus.owl#C114187_part_reflexive -->

    <owl:Class rdf:about="http://ncicb.nci.nih.gov/xml/owl/EVS/Thesaurus.owl#C114187_part_reflexive">
        <rdfs:label rdf:datatype="http://www.w3.org/2001/XMLSchema#string">Humeral Epicondyle PART REFLEXIVE</rdfs:label>
        <rdfs:subClassOf rdf:resource="http://ncicb.nci.nih.gov/xml/owl/EVS/Thesaurus.owl#C69300_part_reflexive"/>
    </owl:Class>
    


    <!-- http://ncicb.nci.nih.gov/xml/owl/EVS/Thesaurus.owl#C114188_part_reflexive -->

    <owl:Class rdf:about="http://ncicb.nci.nih.gov/xml/owl/EVS/Thesaurus.owl#C114188_part_reflexive">
        <rdfs:label rdf:datatype="http://www.w3.org/2001/XMLSchema#string">Distal Interphalangeal Joint 2 of the Hand PART REFLEXIVE</rdfs:label>
        <rdfs:subClassOf rdf:resource="http://ncicb.nci.nih.gov/xml/owl/EVS/Thesaurus.owl#C102291_part_reflexive"/>
    </owl:Class>
    


    <!-- http://ncicb.nci.nih.gov/xml/owl/EVS/Thesaurus.owl#C114189_part_reflexive -->

    <owl:Class rdf:about="http://ncicb.nci.nih.gov/xml/owl/EVS/Thesaurus.owl#C114189_part_reflexive">
        <rdfs:label rdf:datatype="http://www.w3.org/2001/XMLSchema#string">Distal Interphalangeal Joint 3 of the Hand PART REFLEXIVE</rdfs:label>
        <rdfs:subClassOf rdf:resource="http://ncicb.nci.nih.gov/xml/owl/EVS/Thesaurus.owl#C102292_part_reflexive"/>
    </owl:Class>
    


    <!-- http://ncicb.nci.nih.gov/xml/owl/EVS/Thesaurus.owl#C114190_part_reflexive -->

    <owl:Class rdf:about="http://ncicb.nci.nih.gov/xml/owl/EVS/Thesaurus.owl#C114190_part_reflexive">
        <rdfs:label rdf:datatype="http://www.w3.org/2001/XMLSchema#string">Interphalangeal Joint 2 of the Hand PART REFLEXIVE</rdfs:label>
        <rdfs:subClassOf rdf:resource="http://ncicb.nci.nih.gov/xml/owl/EVS/Thesaurus.owl#C102302_part_reflexive"/>
    </owl:Class>
    


    <!-- http://ncicb.nci.nih.gov/xml/owl/EVS/Thesaurus.owl#C114191_part_reflexive -->

    <owl:Class rdf:about="http://ncicb.nci.nih.gov/xml/owl/EVS/Thesaurus.owl#C114191_part_reflexive">
        <rdfs:label rdf:datatype="http://www.w3.org/2001/XMLSchema#string">Interphalangeal Joint 3 of the Hand PART REFLEXIVE</rdfs:label>
        <rdfs:subClassOf rdf:resource="http://ncicb.nci.nih.gov/xml/owl/EVS/Thesaurus.owl#C102303_part_reflexive"/>
    </owl:Class>
    


    <!-- http://ncicb.nci.nih.gov/xml/owl/EVS/Thesaurus.owl#C114192_part_reflexive -->

    <owl:Class rdf:about="http://ncicb.nci.nih.gov/xml/owl/EVS/Thesaurus.owl#C114192_part_reflexive">
        <rdfs:label rdf:datatype="http://www.w3.org/2001/XMLSchema#string">Interphalangeal Joint 4 of the Hand PART REFLEXIVE</rdfs:label>
        <rdfs:subClassOf rdf:resource="http://ncicb.nci.nih.gov/xml/owl/EVS/Thesaurus.owl#C102304_part_reflexive"/>
    </owl:Class>
    


    <!-- http://ncicb.nci.nih.gov/xml/owl/EVS/Thesaurus.owl#C114193_part_reflexive -->

    <owl:Class rdf:about="http://ncicb.nci.nih.gov/xml/owl/EVS/Thesaurus.owl#C114193_part_reflexive">
        <rdfs:label rdf:datatype="http://www.w3.org/2001/XMLSchema#string">Interphalangeal Joint 5 of the Hand PART REFLEXIVE</rdfs:label>
        <rdfs:subClassOf rdf:resource="http://ncicb.nci.nih.gov/xml/owl/EVS/Thesaurus.owl#C102305_part_reflexive"/>
    </owl:Class>
    


    <!-- http://ncicb.nci.nih.gov/xml/owl/EVS/Thesaurus.owl#C114194_part_reflexive -->

    <owl:Class rdf:about="http://ncicb.nci.nih.gov/xml/owl/EVS/Thesaurus.owl#C114194_part_reflexive">
        <rdfs:label rdf:datatype="http://www.w3.org/2001/XMLSchema#string">Proximal Interphalangeal Joint 2 of the Hand PART REFLEXIVE</rdfs:label>
        <rdfs:subClassOf rdf:resource="http://ncicb.nci.nih.gov/xml/owl/EVS/Thesaurus.owl#C102332_part_reflexive"/>
    </owl:Class>
    


    <!-- http://ncicb.nci.nih.gov/xml/owl/EVS/Thesaurus.owl#C114195_part_reflexive -->

    <owl:Class rdf:about="http://ncicb.nci.nih.gov/xml/owl/EVS/Thesaurus.owl#C114195_part_reflexive">
        <rdfs:label rdf:datatype="http://www.w3.org/2001/XMLSchema#string">Proximal Interphalangeal Joint 3 of the Hand PART REFLEXIVE</rdfs:label>
        <rdfs:subClassOf rdf:resource="http://ncicb.nci.nih.gov/xml/owl/EVS/Thesaurus.owl#C102333_part_reflexive"/>
    </owl:Class>
    


    <!-- http://ncicb.nci.nih.gov/xml/owl/EVS/Thesaurus.owl#C114196_part_reflexive -->

    <owl:Class rdf:about="http://ncicb.nci.nih.gov/xml/owl/EVS/Thesaurus.owl#C114196_part_reflexive">
        <rdfs:label rdf:datatype="http://www.w3.org/2001/XMLSchema#string">Proximal Interphalangeal Joint 4 of the Hand PART REFLEXIVE</rdfs:label>
        <rdfs:subClassOf rdf:resource="http://ncicb.nci.nih.gov/xml/owl/EVS/Thesaurus.owl#C102334_part_reflexive"/>
    </owl:Class>
    


    <!-- http://ncicb.nci.nih.gov/xml/owl/EVS/Thesaurus.owl#C114197_part_reflexive -->

    <owl:Class rdf:about="http://ncicb.nci.nih.gov/xml/owl/EVS/Thesaurus.owl#C114197_part_reflexive">
        <rdfs:label rdf:datatype="http://www.w3.org/2001/XMLSchema#string">Proximal Interphalangeal Joint 5 of the Hand PART REFLEXIVE</rdfs:label>
        <rdfs:subClassOf rdf:resource="http://ncicb.nci.nih.gov/xml/owl/EVS/Thesaurus.owl#C102335_part_reflexive"/>
    </owl:Class>
    


    <!-- http://ncicb.nci.nih.gov/xml/owl/EVS/Thesaurus.owl#C114198_part_reflexive -->

    <owl:Class rdf:about="http://ncicb.nci.nih.gov/xml/owl/EVS/Thesaurus.owl#C114198_part_reflexive">
        <rdfs:label rdf:datatype="http://www.w3.org/2001/XMLSchema#string">Distal Interphalangeal Joint 2 of the Foot PART REFLEXIVE</rdfs:label>
        <rdfs:subClassOf rdf:resource="http://ncicb.nci.nih.gov/xml/owl/EVS/Thesaurus.owl#C102291_part_reflexive"/>
    </owl:Class>
    


    <!-- http://ncicb.nci.nih.gov/xml/owl/EVS/Thesaurus.owl#C114199_part_reflexive -->

    <owl:Class rdf:about="http://ncicb.nci.nih.gov/xml/owl/EVS/Thesaurus.owl#C114199_part_reflexive">
        <rdfs:label rdf:datatype="http://www.w3.org/2001/XMLSchema#string">Distal Interphalangeal Joint 3 of the Foot PART REFLEXIVE</rdfs:label>
        <rdfs:subClassOf rdf:resource="http://ncicb.nci.nih.gov/xml/owl/EVS/Thesaurus.owl#C102292_part_reflexive"/>
    </owl:Class>
    


    <!-- http://ncicb.nci.nih.gov/xml/owl/EVS/Thesaurus.owl#C114200_part_reflexive -->

    <owl:Class rdf:about="http://ncicb.nci.nih.gov/xml/owl/EVS/Thesaurus.owl#C114200_part_reflexive">
        <rdfs:label rdf:datatype="http://www.w3.org/2001/XMLSchema#string">Interphalangeal Joint 1 of the Foot PART REFLEXIVE</rdfs:label>
        <rdfs:subClassOf rdf:resource="http://ncicb.nci.nih.gov/xml/owl/EVS/Thesaurus.owl#C102301_part_reflexive"/>
    </owl:Class>
    


    <!-- http://ncicb.nci.nih.gov/xml/owl/EVS/Thesaurus.owl#C114201_part_reflexive -->

    <owl:Class rdf:about="http://ncicb.nci.nih.gov/xml/owl/EVS/Thesaurus.owl#C114201_part_reflexive">
        <rdfs:label rdf:datatype="http://www.w3.org/2001/XMLSchema#string">Interphalangeal Joint 2 of the Foot PART REFLEXIVE</rdfs:label>
        <rdfs:subClassOf rdf:resource="http://ncicb.nci.nih.gov/xml/owl/EVS/Thesaurus.owl#C102302_part_reflexive"/>
    </owl:Class>
    


    <!-- http://ncicb.nci.nih.gov/xml/owl/EVS/Thesaurus.owl#C114202_part_reflexive -->

    <owl:Class rdf:about="http://ncicb.nci.nih.gov/xml/owl/EVS/Thesaurus.owl#C114202_part_reflexive">
        <rdfs:label rdf:datatype="http://www.w3.org/2001/XMLSchema#string">Interphalangeal Joint 3 of the Foot PART REFLEXIVE</rdfs:label>
        <rdfs:subClassOf rdf:resource="http://ncicb.nci.nih.gov/xml/owl/EVS/Thesaurus.owl#C102303_part_reflexive"/>
    </owl:Class>
    


    <!-- http://ncicb.nci.nih.gov/xml/owl/EVS/Thesaurus.owl#C114203_part_reflexive -->

    <owl:Class rdf:about="http://ncicb.nci.nih.gov/xml/owl/EVS/Thesaurus.owl#C114203_part_reflexive">
        <rdfs:label rdf:datatype="http://www.w3.org/2001/XMLSchema#string">Interphalangeal Joint 4 of the Foot PART REFLEXIVE</rdfs:label>
        <rdfs:subClassOf rdf:resource="http://ncicb.nci.nih.gov/xml/owl/EVS/Thesaurus.owl#C102304_part_reflexive"/>
    </owl:Class>
    


    <!-- http://ncicb.nci.nih.gov/xml/owl/EVS/Thesaurus.owl#C114204_part_reflexive -->

    <owl:Class rdf:about="http://ncicb.nci.nih.gov/xml/owl/EVS/Thesaurus.owl#C114204_part_reflexive">
        <rdfs:label rdf:datatype="http://www.w3.org/2001/XMLSchema#string">Interphalangeal Joint 5 of the Foot PART REFLEXIVE</rdfs:label>
        <rdfs:subClassOf rdf:resource="http://ncicb.nci.nih.gov/xml/owl/EVS/Thesaurus.owl#C102305_part_reflexive"/>
    </owl:Class>
    


    <!-- http://ncicb.nci.nih.gov/xml/owl/EVS/Thesaurus.owl#C114205_part_reflexive -->

    <owl:Class rdf:about="http://ncicb.nci.nih.gov/xml/owl/EVS/Thesaurus.owl#C114205_part_reflexive">
        <rdfs:label rdf:datatype="http://www.w3.org/2001/XMLSchema#string">Proximal Interphalangeal Joint 2 of the Foot PART REFLEXIVE</rdfs:label>
        <rdfs:subClassOf rdf:resource="http://ncicb.nci.nih.gov/xml/owl/EVS/Thesaurus.owl#C102332_part_reflexive"/>
    </owl:Class>
    


    <!-- http://ncicb.nci.nih.gov/xml/owl/EVS/Thesaurus.owl#C114206_part_reflexive -->

    <owl:Class rdf:about="http://ncicb.nci.nih.gov/xml/owl/EVS/Thesaurus.owl#C114206_part_reflexive">
        <rdfs:label rdf:datatype="http://www.w3.org/2001/XMLSchema#string">Proximal Interphalangeal Joint 3 of the Foot PART REFLEXIVE</rdfs:label>
        <rdfs:subClassOf rdf:resource="http://ncicb.nci.nih.gov/xml/owl/EVS/Thesaurus.owl#C102333_part_reflexive"/>
    </owl:Class>
    


    <!-- http://ncicb.nci.nih.gov/xml/owl/EVS/Thesaurus.owl#C114207_part_reflexive -->

    <owl:Class rdf:about="http://ncicb.nci.nih.gov/xml/owl/EVS/Thesaurus.owl#C114207_part_reflexive">
        <rdfs:label rdf:datatype="http://www.w3.org/2001/XMLSchema#string">Proximal Interphalangeal Joint 4 of the Foot PART REFLEXIVE</rdfs:label>
        <rdfs:subClassOf rdf:resource="http://ncicb.nci.nih.gov/xml/owl/EVS/Thesaurus.owl#C102334_part_reflexive"/>
    </owl:Class>
    


    <!-- http://ncicb.nci.nih.gov/xml/owl/EVS/Thesaurus.owl#C114208_part_reflexive -->

    <owl:Class rdf:about="http://ncicb.nci.nih.gov/xml/owl/EVS/Thesaurus.owl#C114208_part_reflexive">
        <rdfs:label rdf:datatype="http://www.w3.org/2001/XMLSchema#string">Proximal Interphalangeal Joint 5 of the Foot PART REFLEXIVE</rdfs:label>
        <rdfs:subClassOf rdf:resource="http://ncicb.nci.nih.gov/xml/owl/EVS/Thesaurus.owl#C102335_part_reflexive"/>
    </owl:Class>
    


    <!-- http://ncicb.nci.nih.gov/xml/owl/EVS/Thesaurus.owl#C114273_part_reflexive -->

    <owl:Class rdf:about="http://ncicb.nci.nih.gov/xml/owl/EVS/Thesaurus.owl#C114273_part_reflexive">
        <rdfs:label rdf:datatype="http://www.w3.org/2001/XMLSchema#string">Distal Interphalangeal Joint 4 of the Hand PART REFLEXIVE</rdfs:label>
        <rdfs:subClassOf rdf:resource="http://ncicb.nci.nih.gov/xml/owl/EVS/Thesaurus.owl#C102293_part_reflexive"/>
    </owl:Class>
    


    <!-- http://ncicb.nci.nih.gov/xml/owl/EVS/Thesaurus.owl#C114274_part_reflexive -->

    <owl:Class rdf:about="http://ncicb.nci.nih.gov/xml/owl/EVS/Thesaurus.owl#C114274_part_reflexive">
        <rdfs:label rdf:datatype="http://www.w3.org/2001/XMLSchema#string">Distal Interphalangeal Joint 5 of the Hand PART REFLEXIVE</rdfs:label>
        <rdfs:subClassOf rdf:resource="http://ncicb.nci.nih.gov/xml/owl/EVS/Thesaurus.owl#C102294_part_reflexive"/>
    </owl:Class>
    


    <!-- http://ncicb.nci.nih.gov/xml/owl/EVS/Thesaurus.owl#C114275_part_reflexive -->

    <owl:Class rdf:about="http://ncicb.nci.nih.gov/xml/owl/EVS/Thesaurus.owl#C114275_part_reflexive">
        <rdfs:label rdf:datatype="http://www.w3.org/2001/XMLSchema#string">Distal Interphalangeal Joint 4 of the Foot PART REFLEXIVE</rdfs:label>
        <rdfs:subClassOf rdf:resource="http://ncicb.nci.nih.gov/xml/owl/EVS/Thesaurus.owl#C102293_part_reflexive"/>
    </owl:Class>
    


    <!-- http://ncicb.nci.nih.gov/xml/owl/EVS/Thesaurus.owl#C114276_part_reflexive -->

    <owl:Class rdf:about="http://ncicb.nci.nih.gov/xml/owl/EVS/Thesaurus.owl#C114276_part_reflexive">
        <rdfs:label rdf:datatype="http://www.w3.org/2001/XMLSchema#string">Distal Interphalangeal Joint 5 of the Foot PART REFLEXIVE</rdfs:label>
        <rdfs:subClassOf rdf:resource="http://ncicb.nci.nih.gov/xml/owl/EVS/Thesaurus.owl#C102294_part_reflexive"/>
    </owl:Class>
    


    <!-- http://ncicb.nci.nih.gov/xml/owl/EVS/Thesaurus.owl#C114279_part_reflexive -->

    <owl:Class rdf:about="http://ncicb.nci.nih.gov/xml/owl/EVS/Thesaurus.owl#C114279_part_reflexive">
        <rdfs:label rdf:datatype="http://www.w3.org/2001/XMLSchema#string">SCID-Repopulating Cell PART REFLEXIVE</rdfs:label>
        <rdfs:subClassOf rdf:resource="http://ncicb.nci.nih.gov/xml/owl/EVS/Thesaurus.owl#C12551_part_reflexive"/>
    </owl:Class>
    


    <!-- http://ncicb.nci.nih.gov/xml/owl/EVS/Thesaurus.owl#C114467_part_reflexive -->

    <owl:Class rdf:about="http://ncicb.nci.nih.gov/xml/owl/EVS/Thesaurus.owl#C114467_part_reflexive">
        <rdfs:label rdf:datatype="http://www.w3.org/2001/XMLSchema#string">Breast Fibroglandular Tissue PART REFLEXIVE</rdfs:label>
        <rdfs:subClassOf rdf:resource="http://ncicb.nci.nih.gov/xml/owl/EVS/Thesaurus.owl#C12370_part_reflexive"/>
    </owl:Class>
    


    <!-- http://ncicb.nci.nih.gov/xml/owl/EVS/Thesaurus.owl#C114645_part_reflexive -->

    <owl:Class rdf:about="http://ncicb.nci.nih.gov/xml/owl/EVS/Thesaurus.owl#C114645_part_reflexive">
        <rdfs:label rdf:datatype="http://www.w3.org/2001/XMLSchema#string">Gingival Sulcus PART REFLEXIVE</rdfs:label>
        <rdfs:subClassOf rdf:resource="http://ncicb.nci.nih.gov/xml/owl/EVS/Thesaurus.owl#C38617_part_reflexive"/>
    </owl:Class>
    


    <!-- http://ncicb.nci.nih.gov/xml/owl/EVS/Thesaurus.owl#C114786_part_reflexive -->

    <owl:Class rdf:about="http://ncicb.nci.nih.gov/xml/owl/EVS/Thesaurus.owl#C114786_part_reflexive">
        <rdfs:label rdf:datatype="http://www.w3.org/2001/XMLSchema#string">CXCL12-Abundant Reticular Cell PART REFLEXIVE</rdfs:label>
        <rdfs:subClassOf rdf:resource="http://ncicb.nci.nih.gov/xml/owl/EVS/Thesaurus.owl#C13057_part_reflexive"/>
    </owl:Class>
    


    <!-- http://ncicb.nci.nih.gov/xml/owl/EVS/Thesaurus.owl#C114916_part_reflexive -->

    <owl:Class rdf:about="http://ncicb.nci.nih.gov/xml/owl/EVS/Thesaurus.owl#C114916_part_reflexive">
        <rdfs:label rdf:datatype="http://www.w3.org/2001/XMLSchema#string">Jaw Region PART REFLEXIVE</rdfs:label>
        <owl:equivalentClass>
            <owl:Restriction>
                <owl:onProperty rdf:resource="http://ncicb.nci.nih.gov/xml/owl/EVS/Thesaurus.owl#R9999"/>
                <owl:someValuesFrom>
                    <owl:Restriction>
                        <owl:onProperty rdf:resource="http://ncicb.nci.nih.gov/xml/owl/EVS/Thesaurus.owl#R101"/>
                        <owl:someValuesFrom rdf:resource="http://ncicb.nci.nih.gov/xml/owl/EVS/Thesaurus.owl#C114916_part_reflexive"/>
                    </owl:Restriction>
                </owl:someValuesFrom>
            </owl:Restriction>
        </owl:equivalentClass>
        <rdfs:subClassOf rdf:resource="http://ncicb.nci.nih.gov/xml/owl/EVS/Thesaurus.owl#C12680_part_reflexive"/>
    </owl:Class>
    


    <!-- http://ncicb.nci.nih.gov/xml/owl/EVS/Thesaurus.owl#C115116_part_reflexive -->

    <owl:Class rdf:about="http://ncicb.nci.nih.gov/xml/owl/EVS/Thesaurus.owl#C115116_part_reflexive">
        <rdfs:label rdf:datatype="http://www.w3.org/2001/XMLSchema#string">Circulating Stem Cell PART REFLEXIVE</rdfs:label>
        <rdfs:subClassOf rdf:resource="http://ncicb.nci.nih.gov/xml/owl/EVS/Thesaurus.owl#C12662_part_reflexive"/>
    </owl:Class>
    


    <!-- http://ncicb.nci.nih.gov/xml/owl/EVS/Thesaurus.owl#C115145_part_reflexive -->

    <owl:Class rdf:about="http://ncicb.nci.nih.gov/xml/owl/EVS/Thesaurus.owl#C115145_part_reflexive">
        <rdfs:label rdf:datatype="http://www.w3.org/2001/XMLSchema#string">17pter-q21 PART REFLEXIVE</rdfs:label>
        <rdfs:subClassOf rdf:resource="http://ncicb.nci.nih.gov/xml/owl/EVS/Thesaurus.owl#C13432_part_reflexive"/>
    </owl:Class>
    


    <!-- http://ncicb.nci.nih.gov/xml/owl/EVS/Thesaurus.owl#C115216_part_reflexive -->

    <owl:Class rdf:about="http://ncicb.nci.nih.gov/xml/owl/EVS/Thesaurus.owl#C115216_part_reflexive">
        <rdfs:label rdf:datatype="http://www.w3.org/2001/XMLSchema#string">Invariant Natural Killer T-Cell PART REFLEXIVE</rdfs:label>
        <rdfs:subClassOf rdf:resource="http://ncicb.nci.nih.gov/xml/owl/EVS/Thesaurus.owl#C12536_part_reflexive"/>
    </owl:Class>
    


    <!-- http://ncicb.nci.nih.gov/xml/owl/EVS/Thesaurus.owl#C115217_part_reflexive -->

    <owl:Class rdf:about="http://ncicb.nci.nih.gov/xml/owl/EVS/Thesaurus.owl#C115217_part_reflexive">
        <rdfs:label rdf:datatype="http://www.w3.org/2001/XMLSchema#string">Mucosal-Associated Invariant T-Cell PART REFLEXIVE</rdfs:label>
        <rdfs:subClassOf rdf:resource="http://ncicb.nci.nih.gov/xml/owl/EVS/Thesaurus.owl#C12476_part_reflexive"/>
    </owl:Class>
    


    <!-- http://ncicb.nci.nih.gov/xml/owl/EVS/Thesaurus.owl#C115335_part_reflexive -->

    <owl:Class rdf:about="http://ncicb.nci.nih.gov/xml/owl/EVS/Thesaurus.owl#C115335_part_reflexive">
        <rdfs:label rdf:datatype="http://www.w3.org/2001/XMLSchema#string">Proximal Urethra PART REFLEXIVE</rdfs:label>
        <owl:equivalentClass>
            <owl:Restriction>
                <owl:onProperty rdf:resource="http://ncicb.nci.nih.gov/xml/owl/EVS/Thesaurus.owl#R9999"/>
                <owl:someValuesFrom>
                    <owl:Restriction>
                        <owl:onProperty rdf:resource="http://ncicb.nci.nih.gov/xml/owl/EVS/Thesaurus.owl#R101"/>
                        <owl:someValuesFrom rdf:resource="http://ncicb.nci.nih.gov/xml/owl/EVS/Thesaurus.owl#C115335_part_reflexive"/>
                    </owl:Restriction>
                </owl:someValuesFrom>
            </owl:Restriction>
        </owl:equivalentClass>
        <rdfs:subClassOf rdf:resource="http://ncicb.nci.nih.gov/xml/owl/EVS/Thesaurus.owl#C13035_part_reflexive"/>
    </owl:Class>
    


    <!-- http://ncicb.nci.nih.gov/xml/owl/EVS/Thesaurus.owl#C115336_part_reflexive -->

    <owl:Class rdf:about="http://ncicb.nci.nih.gov/xml/owl/EVS/Thesaurus.owl#C115336_part_reflexive">
        <rdfs:label rdf:datatype="http://www.w3.org/2001/XMLSchema#string">Distal Urethra PART REFLEXIVE</rdfs:label>
        <owl:equivalentClass>
            <owl:Restriction>
                <owl:onProperty rdf:resource="http://ncicb.nci.nih.gov/xml/owl/EVS/Thesaurus.owl#R9999"/>
                <owl:someValuesFrom>
                    <owl:Restriction>
                        <owl:onProperty rdf:resource="http://ncicb.nci.nih.gov/xml/owl/EVS/Thesaurus.owl#R101"/>
                        <owl:someValuesFrom rdf:resource="http://ncicb.nci.nih.gov/xml/owl/EVS/Thesaurus.owl#C115336_part_reflexive"/>
                    </owl:Restriction>
                </owl:someValuesFrom>
            </owl:Restriction>
        </owl:equivalentClass>
        <rdfs:subClassOf rdf:resource="http://ncicb.nci.nih.gov/xml/owl/EVS/Thesaurus.owl#C13035_part_reflexive"/>
    </owl:Class>
    


    <!-- http://ncicb.nci.nih.gov/xml/owl/EVS/Thesaurus.owl#C116009_part_reflexive -->

    <owl:Class rdf:about="http://ncicb.nci.nih.gov/xml/owl/EVS/Thesaurus.owl#C116009_part_reflexive">
        <rdfs:label rdf:datatype="http://www.w3.org/2001/XMLSchema#string">Circulating Adipose Stromal Cell PART REFLEXIVE</rdfs:label>
        <rdfs:subClassOf rdf:resource="http://ncicb.nci.nih.gov/xml/owl/EVS/Thesaurus.owl#C32991_part_reflexive"/>
    </owl:Class>
    


    <!-- http://ncicb.nci.nih.gov/xml/owl/EVS/Thesaurus.owl#C116112_part_reflexive -->

    <owl:Class rdf:about="http://ncicb.nci.nih.gov/xml/owl/EVS/Thesaurus.owl#C116112_part_reflexive">
        <rdfs:label rdf:datatype="http://www.w3.org/2001/XMLSchema#string">Spinous Process PART REFLEXIVE</rdfs:label>
        <rdfs:subClassOf rdf:resource="http://ncicb.nci.nih.gov/xml/owl/EVS/Thesaurus.owl#C34076_part_reflexive"/>
    </owl:Class>
    


    <!-- http://ncicb.nci.nih.gov/xml/owl/EVS/Thesaurus.owl#C116116_part_reflexive -->

    <owl:Class rdf:about="http://ncicb.nci.nih.gov/xml/owl/EVS/Thesaurus.owl#C116116_part_reflexive">
        <rdfs:label rdf:datatype="http://www.w3.org/2001/XMLSchema#string">Arterial Segment PART REFLEXIVE</rdfs:label>
        <rdfs:subClassOf rdf:resource="http://ncicb.nci.nih.gov/xml/owl/EVS/Thesaurus.owl#C12679_part_reflexive"/>
    </owl:Class>
    


    <!-- http://ncicb.nci.nih.gov/xml/owl/EVS/Thesaurus.owl#C116119_part_reflexive -->

    <owl:Class rdf:about="http://ncicb.nci.nih.gov/xml/owl/EVS/Thesaurus.owl#C116119_part_reflexive">
        <rdfs:label rdf:datatype="http://www.w3.org/2001/XMLSchema#string">MRI Coil Type PART REFLEXIVE</rdfs:label>
        <rdfs:subClassOf rdf:resource="http://ncicb.nci.nih.gov/xml/owl/EVS/Thesaurus.owl#C13717_part_reflexive"/>
    </owl:Class>
    


    <!-- http://ncicb.nci.nih.gov/xml/owl/EVS/Thesaurus.owl#C116163_part_reflexive -->

    <owl:Class rdf:about="http://ncicb.nci.nih.gov/xml/owl/EVS/Thesaurus.owl#C116163_part_reflexive">
        <rdfs:label rdf:datatype="http://www.w3.org/2001/XMLSchema#string">Fifth Lumbar Spinous Process PART REFLEXIVE</rdfs:label>
        <rdfs:subClassOf rdf:resource="http://ncicb.nci.nih.gov/xml/owl/EVS/Thesaurus.owl#C116112_part_reflexive"/>
    </owl:Class>
    


    <!-- http://ncicb.nci.nih.gov/xml/owl/EVS/Thesaurus.owl#C116164_part_reflexive -->

    <owl:Class rdf:about="http://ncicb.nci.nih.gov/xml/owl/EVS/Thesaurus.owl#C116164_part_reflexive">
        <rdfs:label rdf:datatype="http://www.w3.org/2001/XMLSchema#string">Skin Of The Axilla PART REFLEXIVE</rdfs:label>
        <rdfs:subClassOf rdf:resource="http://ncicb.nci.nih.gov/xml/owl/EVS/Thesaurus.owl#C12470_part_reflexive"/>
    </owl:Class>
    


    <!-- http://ncicb.nci.nih.gov/xml/owl/EVS/Thesaurus.owl#C116165_part_reflexive -->

    <owl:Class rdf:about="http://ncicb.nci.nih.gov/xml/owl/EVS/Thesaurus.owl#C116165_part_reflexive">
        <rdfs:label rdf:datatype="http://www.w3.org/2001/XMLSchema#string">Aortopulmonary Window Lymph Node PART REFLEXIVE</rdfs:label>
        <rdfs:subClassOf rdf:resource="http://ncicb.nci.nih.gov/xml/owl/EVS/Thesaurus.owl#C33073_part_reflexive"/>
    </owl:Class>
    


    <!-- http://ncicb.nci.nih.gov/xml/owl/EVS/Thesaurus.owl#C116166_part_reflexive -->

    <owl:Class rdf:about="http://ncicb.nci.nih.gov/xml/owl/EVS/Thesaurus.owl#C116166_part_reflexive">
        <rdfs:label rdf:datatype="http://www.w3.org/2001/XMLSchema#string">Aortoiliac Artery Segment PART REFLEXIVE</rdfs:label>
        <rdfs:subClassOf rdf:resource="http://ncicb.nci.nih.gov/xml/owl/EVS/Thesaurus.owl#C34027_part_reflexive"/>
    </owl:Class>
    


    <!-- http://ncicb.nci.nih.gov/xml/owl/EVS/Thesaurus.owl#C116167_part_reflexive -->

    <owl:Class rdf:about="http://ncicb.nci.nih.gov/xml/owl/EVS/Thesaurus.owl#C116167_part_reflexive">
        <rdfs:label rdf:datatype="http://www.w3.org/2001/XMLSchema#string">Femoropopliteal Artery Segment PART REFLEXIVE</rdfs:label>
        <rdfs:subClassOf rdf:resource="http://ncicb.nci.nih.gov/xml/owl/EVS/Thesaurus.owl#C116116_part_reflexive"/>
    </owl:Class>
    


    <!-- http://ncicb.nci.nih.gov/xml/owl/EVS/Thesaurus.owl#C116168_part_reflexive -->

    <owl:Class rdf:about="http://ncicb.nci.nih.gov/xml/owl/EVS/Thesaurus.owl#C116168_part_reflexive">
        <rdfs:label rdf:datatype="http://www.w3.org/2001/XMLSchema#string">Tibialcrural Artery PART REFLEXIVE</rdfs:label>
        <rdfs:subClassOf rdf:resource="http://ncicb.nci.nih.gov/xml/owl/EVS/Thesaurus.owl#C116116_part_reflexive"/>
    </owl:Class>
    


    <!-- http://ncicb.nci.nih.gov/xml/owl/EVS/Thesaurus.owl#C116169_part_reflexive -->

    <owl:Class rdf:about="http://ncicb.nci.nih.gov/xml/owl/EVS/Thesaurus.owl#C116169_part_reflexive">
        <rdfs:label rdf:datatype="http://www.w3.org/2001/XMLSchema#string">Right Coronary Artery Ostium PART REFLEXIVE</rdfs:label>
        <rdfs:subClassOf rdf:resource="http://ncicb.nci.nih.gov/xml/owl/EVS/Thesaurus.owl#C25762_part_reflexive"/>
    </owl:Class>
    


    <!-- http://ncicb.nci.nih.gov/xml/owl/EVS/Thesaurus.owl#C116170_part_reflexive -->

    <owl:Class rdf:about="http://ncicb.nci.nih.gov/xml/owl/EVS/Thesaurus.owl#C116170_part_reflexive">
        <rdfs:label rdf:datatype="http://www.w3.org/2001/XMLSchema#string">Posterolateral Coronary Artery PART REFLEXIVE</rdfs:label>
        <rdfs:subClassOf rdf:resource="http://ncicb.nci.nih.gov/xml/owl/EVS/Thesaurus.owl#C12843_part_reflexive"/>
    </owl:Class>
    


    <!-- http://ncicb.nci.nih.gov/xml/owl/EVS/Thesaurus.owl#C116171_part_reflexive -->

    <owl:Class rdf:about="http://ncicb.nci.nih.gov/xml/owl/EVS/Thesaurus.owl#C116171_part_reflexive">
        <rdfs:label rdf:datatype="http://www.w3.org/2001/XMLSchema#string">Right Ventricular Branch of Right Coronary Artery PART REFLEXIVE</rdfs:label>
        <rdfs:subClassOf rdf:resource="http://ncicb.nci.nih.gov/xml/owl/EVS/Thesaurus.owl#C12875_part_reflexive"/>
    </owl:Class>
    


    <!-- http://ncicb.nci.nih.gov/xml/owl/EVS/Thesaurus.owl#C116172_part_reflexive -->

    <owl:Class rdf:about="http://ncicb.nci.nih.gov/xml/owl/EVS/Thesaurus.owl#C116172_part_reflexive">
        <rdfs:label rdf:datatype="http://www.w3.org/2001/XMLSchema#string">Left Main Coronary Artery Ostium PART REFLEXIVE</rdfs:label>
        <rdfs:subClassOf rdf:resource="http://ncicb.nci.nih.gov/xml/owl/EVS/Thesaurus.owl#C25762_part_reflexive"/>
    </owl:Class>
    


    <!-- http://ncicb.nci.nih.gov/xml/owl/EVS/Thesaurus.owl#C116173_part_reflexive -->

    <owl:Class rdf:about="http://ncicb.nci.nih.gov/xml/owl/EVS/Thesaurus.owl#C116173_part_reflexive">
        <rdfs:label rdf:datatype="http://www.w3.org/2001/XMLSchema#string">Left Main Coronary Artery Body PART REFLEXIVE</rdfs:label>
        <rdfs:subClassOf rdf:resource="http://ncicb.nci.nih.gov/xml/owl/EVS/Thesaurus.owl#C116116_part_reflexive"/>
    </owl:Class>
    


    <!-- http://ncicb.nci.nih.gov/xml/owl/EVS/Thesaurus.owl#C116174_part_reflexive -->

    <owl:Class rdf:about="http://ncicb.nci.nih.gov/xml/owl/EVS/Thesaurus.owl#C116174_part_reflexive">
        <rdfs:label rdf:datatype="http://www.w3.org/2001/XMLSchema#string">Left Main Coronary Artery Bifurcation PART REFLEXIVE</rdfs:label>
        <rdfs:subClassOf rdf:resource="http://ncicb.nci.nih.gov/xml/owl/EVS/Thesaurus.owl#C116116_part_reflexive"/>
    </owl:Class>
    


    <!-- http://ncicb.nci.nih.gov/xml/owl/EVS/Thesaurus.owl#C116175_part_reflexive -->

    <owl:Class rdf:about="http://ncicb.nci.nih.gov/xml/owl/EVS/Thesaurus.owl#C116175_part_reflexive">
        <rdfs:label rdf:datatype="http://www.w3.org/2001/XMLSchema#string">Left Anterior Descending Artery Ostium PART REFLEXIVE</rdfs:label>
        <rdfs:subClassOf rdf:resource="http://ncicb.nci.nih.gov/xml/owl/EVS/Thesaurus.owl#C25762_part_reflexive"/>
    </owl:Class>
    


    <!-- http://ncicb.nci.nih.gov/xml/owl/EVS/Thesaurus.owl#C116176_part_reflexive -->

    <owl:Class rdf:about="http://ncicb.nci.nih.gov/xml/owl/EVS/Thesaurus.owl#C116176_part_reflexive">
        <rdfs:label rdf:datatype="http://www.w3.org/2001/XMLSchema#string">Left Circumflex Artery Ostium PART REFLEXIVE</rdfs:label>
        <rdfs:subClassOf rdf:resource="http://ncicb.nci.nih.gov/xml/owl/EVS/Thesaurus.owl#C25762_part_reflexive"/>
    </owl:Class>
    


    <!-- http://ncicb.nci.nih.gov/xml/owl/EVS/Thesaurus.owl#C116177_part_reflexive -->

    <owl:Class rdf:about="http://ncicb.nci.nih.gov/xml/owl/EVS/Thesaurus.owl#C116177_part_reflexive">
        <rdfs:label rdf:datatype="http://www.w3.org/2001/XMLSchema#string">Left Atrioventricular Artery PART REFLEXIVE</rdfs:label>
        <rdfs:subClassOf rdf:resource="http://ncicb.nci.nih.gov/xml/owl/EVS/Thesaurus.owl#C12372_part_reflexive"/>
    </owl:Class>
    


    <!-- http://ncicb.nci.nih.gov/xml/owl/EVS/Thesaurus.owl#C116178_part_reflexive -->

    <owl:Class rdf:about="http://ncicb.nci.nih.gov/xml/owl/EVS/Thesaurus.owl#C116178_part_reflexive">
        <rdfs:label rdf:datatype="http://www.w3.org/2001/XMLSchema#string">Left Posterior Descending Artery PART REFLEXIVE</rdfs:label>
        <rdfs:subClassOf rdf:resource="http://ncicb.nci.nih.gov/xml/owl/EVS/Thesaurus.owl#C12843_part_reflexive"/>
    </owl:Class>
    


    <!-- http://ncicb.nci.nih.gov/xml/owl/EVS/Thesaurus.owl#C116179_part_reflexive -->

    <owl:Class rdf:about="http://ncicb.nci.nih.gov/xml/owl/EVS/Thesaurus.owl#C116179_part_reflexive">
        <rdfs:label rdf:datatype="http://www.w3.org/2001/XMLSchema#string">Infrarenal Aortic Segment PART REFLEXIVE</rdfs:label>
        <rdfs:subClassOf rdf:resource="http://ncicb.nci.nih.gov/xml/owl/EVS/Thesaurus.owl#C34027_part_reflexive"/>
    </owl:Class>
    


    <!-- http://ncicb.nci.nih.gov/xml/owl/EVS/Thesaurus.owl#C116180_part_reflexive -->

    <owl:Class rdf:about="http://ncicb.nci.nih.gov/xml/owl/EVS/Thesaurus.owl#C116180_part_reflexive">
        <rdfs:label rdf:datatype="http://www.w3.org/2001/XMLSchema#string">Popliteal Artery Above the Knee PART REFLEXIVE</rdfs:label>
        <rdfs:subClassOf rdf:resource="http://ncicb.nci.nih.gov/xml/owl/EVS/Thesaurus.owl#C33337_part_reflexive"/>
    </owl:Class>
    


    <!-- http://ncicb.nci.nih.gov/xml/owl/EVS/Thesaurus.owl#C116181_part_reflexive -->

    <owl:Class rdf:about="http://ncicb.nci.nih.gov/xml/owl/EVS/Thesaurus.owl#C116181_part_reflexive">
        <rdfs:label rdf:datatype="http://www.w3.org/2001/XMLSchema#string">Popliteal Artery Below the Knee PART REFLEXIVE</rdfs:label>
        <rdfs:subClassOf rdf:resource="http://ncicb.nci.nih.gov/xml/owl/EVS/Thesaurus.owl#C33337_part_reflexive"/>
    </owl:Class>
    


    <!-- http://ncicb.nci.nih.gov/xml/owl/EVS/Thesaurus.owl#C116182_part_reflexive -->

    <owl:Class rdf:about="http://ncicb.nci.nih.gov/xml/owl/EVS/Thesaurus.owl#C116182_part_reflexive">
        <rdfs:label rdf:datatype="http://www.w3.org/2001/XMLSchema#string">Tibioperoneal Arterial Trunk PART REFLEXIVE</rdfs:label>
        <rdfs:subClassOf rdf:resource="http://ncicb.nci.nih.gov/xml/owl/EVS/Thesaurus.owl#C116116_part_reflexive"/>
    </owl:Class>
    


    <!-- http://ncicb.nci.nih.gov/xml/owl/EVS/Thesaurus.owl#C116183_part_reflexive -->

    <owl:Class rdf:about="http://ncicb.nci.nih.gov/xml/owl/EVS/Thesaurus.owl#C116183_part_reflexive">
        <rdfs:label rdf:datatype="http://www.w3.org/2001/XMLSchema#string">Accessory Renal Artery PART REFLEXIVE</rdfs:label>
        <rdfs:subClassOf rdf:resource="http://ncicb.nci.nih.gov/xml/owl/EVS/Thesaurus.owl#C12778_part_reflexive"/>
    </owl:Class>
    


    <!-- http://ncicb.nci.nih.gov/xml/owl/EVS/Thesaurus.owl#C116387_part_reflexive -->

    <owl:Class rdf:about="http://ncicb.nci.nih.gov/xml/owl/EVS/Thesaurus.owl#C116387_part_reflexive">
        <rdfs:label rdf:datatype="http://www.w3.org/2001/XMLSchema#string">Tumor-Associated Macrophage PART REFLEXIVE</rdfs:label>
        <rdfs:subClassOf rdf:resource="http://ncicb.nci.nih.gov/xml/owl/EVS/Thesaurus.owl#C12558_part_reflexive"/>
    </owl:Class>
    


    <!-- http://ncicb.nci.nih.gov/xml/owl/EVS/Thesaurus.owl#C116388_part_reflexive -->

    <owl:Class rdf:about="http://ncicb.nci.nih.gov/xml/owl/EVS/Thesaurus.owl#C116388_part_reflexive">
        <rdfs:label rdf:datatype="http://www.w3.org/2001/XMLSchema#string">Bone Marrow-Derived Cell PART REFLEXIVE</rdfs:label>
        <rdfs:subClassOf rdf:resource="http://ncicb.nci.nih.gov/xml/owl/EVS/Thesaurus.owl#C32725_part_reflexive"/>
    </owl:Class>
    


    <!-- http://ncicb.nci.nih.gov/xml/owl/EVS/Thesaurus.owl#C116918_part_reflexive -->

    <owl:Class rdf:about="http://ncicb.nci.nih.gov/xml/owl/EVS/Thesaurus.owl#C116918_part_reflexive">
        <rdfs:label rdf:datatype="http://www.w3.org/2001/XMLSchema#string">Pulmonary Trunk PART REFLEXIVE</rdfs:label>
        <rdfs:subClassOf rdf:resource="http://ncicb.nci.nih.gov/xml/owl/EVS/Thesaurus.owl#C12679_part_reflexive"/>
    </owl:Class>
    


    <!-- http://ncicb.nci.nih.gov/xml/owl/EVS/Thesaurus.owl#C116969_part_reflexive -->

    <owl:Class rdf:about="http://ncicb.nci.nih.gov/xml/owl/EVS/Thesaurus.owl#C116969_part_reflexive">
        <rdfs:label rdf:datatype="http://www.w3.org/2001/XMLSchema#string">HSPH1 T17 Repeat PART REFLEXIVE</rdfs:label>
        <rdfs:subClassOf rdf:resource="http://ncicb.nci.nih.gov/xml/owl/EVS/Thesaurus.owl#C13338_part_reflexive"/>
    </owl:Class>
    


    <!-- http://ncicb.nci.nih.gov/xml/owl/EVS/Thesaurus.owl#C117718_part_reflexive -->

    <owl:Class rdf:about="http://ncicb.nci.nih.gov/xml/owl/EVS/Thesaurus.owl#C117718_part_reflexive">
        <rdfs:label rdf:datatype="http://www.w3.org/2001/XMLSchema#string">Neobladder PART REFLEXIVE</rdfs:label>
        <rdfs:subClassOf rdf:resource="http://ncicb.nci.nih.gov/xml/owl/EVS/Thesaurus.owl#C25761_part_reflexive"/>
    </owl:Class>
    


    <!-- http://ncicb.nci.nih.gov/xml/owl/EVS/Thesaurus.owl#C117736_part_reflexive -->

    <owl:Class rdf:about="http://ncicb.nci.nih.gov/xml/owl/EVS/Thesaurus.owl#C117736_part_reflexive">
        <rdfs:label rdf:datatype="http://www.w3.org/2001/XMLSchema#string">Vastus Medialis Muscle PART REFLEXIVE</rdfs:label>
        <rdfs:subClassOf rdf:resource="http://ncicb.nci.nih.gov/xml/owl/EVS/Thesaurus.owl#C13056_part_reflexive"/>
    </owl:Class>
    


    <!-- http://ncicb.nci.nih.gov/xml/owl/EVS/Thesaurus.owl#C117816_part_reflexive -->

    <owl:Class rdf:about="http://ncicb.nci.nih.gov/xml/owl/EVS/Thesaurus.owl#C117816_part_reflexive">
        <rdfs:label rdf:datatype="http://www.w3.org/2001/XMLSchema#string">Free Arterial Graft PART REFLEXIVE</rdfs:label>
        <rdfs:subClassOf rdf:resource="http://ncicb.nci.nih.gov/xml/owl/EVS/Thesaurus.owl#C12981_part_reflexive"/>
    </owl:Class>
    


    <!-- http://ncicb.nci.nih.gov/xml/owl/EVS/Thesaurus.owl#C117817_part_reflexive -->

    <owl:Class rdf:about="http://ncicb.nci.nih.gov/xml/owl/EVS/Thesaurus.owl#C117817_part_reflexive">
        <rdfs:label rdf:datatype="http://www.w3.org/2001/XMLSchema#string">In Situ Arterial Graft PART REFLEXIVE</rdfs:label>
        <rdfs:subClassOf rdf:resource="http://ncicb.nci.nih.gov/xml/owl/EVS/Thesaurus.owl#C12981_part_reflexive"/>
    </owl:Class>
    


    <!-- http://ncicb.nci.nih.gov/xml/owl/EVS/Thesaurus.owl#C117818_part_reflexive -->

    <owl:Class rdf:about="http://ncicb.nci.nih.gov/xml/owl/EVS/Thesaurus.owl#C117818_part_reflexive">
        <rdfs:label rdf:datatype="http://www.w3.org/2001/XMLSchema#string">Autologous Vein Graft PART REFLEXIVE</rdfs:label>
        <rdfs:subClassOf rdf:resource="http://ncicb.nci.nih.gov/xml/owl/EVS/Thesaurus.owl#C12981_part_reflexive"/>
    </owl:Class>
    


    <!-- http://ncicb.nci.nih.gov/xml/owl/EVS/Thesaurus.owl#C117819_part_reflexive -->

    <owl:Class rdf:about="http://ncicb.nci.nih.gov/xml/owl/EVS/Thesaurus.owl#C117819_part_reflexive">
        <rdfs:label rdf:datatype="http://www.w3.org/2001/XMLSchema#string">Cadaveric Arterial Graft PART REFLEXIVE</rdfs:label>
        <rdfs:subClassOf rdf:resource="http://ncicb.nci.nih.gov/xml/owl/EVS/Thesaurus.owl#C12981_part_reflexive"/>
    </owl:Class>
    


    <!-- http://ncicb.nci.nih.gov/xml/owl/EVS/Thesaurus.owl#C117820_part_reflexive -->

    <owl:Class rdf:about="http://ncicb.nci.nih.gov/xml/owl/EVS/Thesaurus.owl#C117820_part_reflexive">
        <rdfs:label rdf:datatype="http://www.w3.org/2001/XMLSchema#string">Cadaveric Venous Graft PART REFLEXIVE</rdfs:label>
        <rdfs:subClassOf rdf:resource="http://ncicb.nci.nih.gov/xml/owl/EVS/Thesaurus.owl#C12981_part_reflexive"/>
    </owl:Class>
    


    <!-- http://ncicb.nci.nih.gov/xml/owl/EVS/Thesaurus.owl#C117821_part_reflexive -->

    <owl:Class rdf:about="http://ncicb.nci.nih.gov/xml/owl/EVS/Thesaurus.owl#C117821_part_reflexive">
        <rdfs:label rdf:datatype="http://www.w3.org/2001/XMLSchema#string">Composite Vessel Graft PART REFLEXIVE</rdfs:label>
        <rdfs:subClassOf rdf:resource="http://ncicb.nci.nih.gov/xml/owl/EVS/Thesaurus.owl#C12981_part_reflexive"/>
    </owl:Class>
    


    <!-- http://ncicb.nci.nih.gov/xml/owl/EVS/Thesaurus.owl#C117822_part_reflexive -->

    <owl:Class rdf:about="http://ncicb.nci.nih.gov/xml/owl/EVS/Thesaurus.owl#C117822_part_reflexive">
        <rdfs:label rdf:datatype="http://www.w3.org/2001/XMLSchema#string">Saphenous Vein Graft PART REFLEXIVE</rdfs:label>
        <rdfs:subClassOf rdf:resource="http://ncicb.nci.nih.gov/xml/owl/EVS/Thesaurus.owl#C12981_part_reflexive"/>
    </owl:Class>
    


    <!-- http://ncicb.nci.nih.gov/xml/owl/EVS/Thesaurus.owl#C117823_part_reflexive -->

    <owl:Class rdf:about="http://ncicb.nci.nih.gov/xml/owl/EVS/Thesaurus.owl#C117823_part_reflexive">
        <rdfs:label rdf:datatype="http://www.w3.org/2001/XMLSchema#string">Synthetic Vessel Graft PART REFLEXIVE</rdfs:label>
        <rdfs:subClassOf rdf:resource="http://ncicb.nci.nih.gov/xml/owl/EVS/Thesaurus.owl#C12981_part_reflexive"/>
    </owl:Class>
    


    <!-- http://ncicb.nci.nih.gov/xml/owl/EVS/Thesaurus.owl#C117868_part_reflexive -->

    <owl:Class rdf:about="http://ncicb.nci.nih.gov/xml/owl/EVS/Thesaurus.owl#C117868_part_reflexive">
        <rdfs:label rdf:datatype="http://www.w3.org/2001/XMLSchema#string">Ankle Mortise PART REFLEXIVE</rdfs:label>
        <rdfs:subClassOf rdf:resource="http://ncicb.nci.nih.gov/xml/owl/EVS/Thesaurus.owl#C34076_part_reflexive"/>
    </owl:Class>
    


    <!-- http://ncicb.nci.nih.gov/xml/owl/EVS/Thesaurus.owl#C117869_part_reflexive -->

    <owl:Class rdf:about="http://ncicb.nci.nih.gov/xml/owl/EVS/Thesaurus.owl#C117869_part_reflexive">
        <rdfs:label rdf:datatype="http://www.w3.org/2001/XMLSchema#string">Paracaval Lymph Node PART REFLEXIVE</rdfs:label>
        <rdfs:subClassOf rdf:resource="http://ncicb.nci.nih.gov/xml/owl/EVS/Thesaurus.owl#C33027_part_reflexive"/>
    </owl:Class>
    


    <!-- http://ncicb.nci.nih.gov/xml/owl/EVS/Thesaurus.owl#C117870_part_reflexive -->

    <owl:Class rdf:about="http://ncicb.nci.nih.gov/xml/owl/EVS/Thesaurus.owl#C117870_part_reflexive">
        <rdfs:label rdf:datatype="http://www.w3.org/2001/XMLSchema#string">Pericardial Lymph Node PART REFLEXIVE</rdfs:label>
        <rdfs:subClassOf rdf:resource="http://ncicb.nci.nih.gov/xml/owl/EVS/Thesaurus.owl#C33027_part_reflexive"/>
    </owl:Class>
    


    <!-- http://ncicb.nci.nih.gov/xml/owl/EVS/Thesaurus.owl#C117871_part_reflexive -->

    <owl:Class rdf:about="http://ncicb.nci.nih.gov/xml/owl/EVS/Thesaurus.owl#C117871_part_reflexive">
        <rdfs:label rdf:datatype="http://www.w3.org/2001/XMLSchema#string">Porta Hepatis Lymph Node PART REFLEXIVE</rdfs:label>
        <rdfs:subClassOf rdf:resource="http://ncicb.nci.nih.gov/xml/owl/EVS/Thesaurus.owl#C33027_part_reflexive"/>
    </owl:Class>
    


    <!-- http://ncicb.nci.nih.gov/xml/owl/EVS/Thesaurus.owl#C117872_part_reflexive -->

    <owl:Class rdf:about="http://ncicb.nci.nih.gov/xml/owl/EVS/Thesaurus.owl#C117872_part_reflexive">
        <rdfs:label rdf:datatype="http://www.w3.org/2001/XMLSchema#string">Portacaval Lymph Node PART REFLEXIVE</rdfs:label>
        <rdfs:subClassOf rdf:resource="http://ncicb.nci.nih.gov/xml/owl/EVS/Thesaurus.owl#C33027_part_reflexive"/>
    </owl:Class>
    


    <!-- http://ncicb.nci.nih.gov/xml/owl/EVS/Thesaurus.owl#C117873_part_reflexive -->

    <owl:Class rdf:about="http://ncicb.nci.nih.gov/xml/owl/EVS/Thesaurus.owl#C117873_part_reflexive">
        <rdfs:label rdf:datatype="http://www.w3.org/2001/XMLSchema#string">Subcarinal Lymph Node PART REFLEXIVE</rdfs:label>
        <rdfs:subClassOf rdf:resource="http://ncicb.nci.nih.gov/xml/owl/EVS/Thesaurus.owl#C33027_part_reflexive"/>
    </owl:Class>
    


    <!-- http://ncicb.nci.nih.gov/xml/owl/EVS/Thesaurus.owl#C117874_part_reflexive -->

    <owl:Class rdf:about="http://ncicb.nci.nih.gov/xml/owl/EVS/Thesaurus.owl#C117874_part_reflexive">
        <rdfs:label rdf:datatype="http://www.w3.org/2001/XMLSchema#string">Tibialis Anterior Muscle PART REFLEXIVE</rdfs:label>
        <rdfs:subClassOf rdf:resource="http://ncicb.nci.nih.gov/xml/owl/EVS/Thesaurus.owl#C13056_part_reflexive"/>
    </owl:Class>
    


    <!-- http://ncicb.nci.nih.gov/xml/owl/EVS/Thesaurus.owl#C117875_part_reflexive -->

    <owl:Class rdf:about="http://ncicb.nci.nih.gov/xml/owl/EVS/Thesaurus.owl#C117875_part_reflexive">
        <rdfs:label rdf:datatype="http://www.w3.org/2001/XMLSchema#string">Tracheobronchial Tree PART REFLEXIVE</rdfs:label>
        <owl:equivalentClass>
            <owl:Restriction>
                <owl:onProperty rdf:resource="http://ncicb.nci.nih.gov/xml/owl/EVS/Thesaurus.owl#R9999"/>
                <owl:someValuesFrom>
                    <owl:Restriction>
                        <owl:onProperty rdf:resource="http://ncicb.nci.nih.gov/xml/owl/EVS/Thesaurus.owl#R101"/>
                        <owl:someValuesFrom rdf:resource="http://ncicb.nci.nih.gov/xml/owl/EVS/Thesaurus.owl#C117875_part_reflexive"/>
                    </owl:Restriction>
                </owl:someValuesFrom>
            </owl:Restriction>
        </owl:equivalentClass>
        <rdfs:subClassOf rdf:resource="http://ncicb.nci.nih.gov/xml/owl/EVS/Thesaurus.owl#C13018_part_reflexive"/>
    </owl:Class>
    


    <!-- http://ncicb.nci.nih.gov/xml/owl/EVS/Thesaurus.owl#C117876_part_reflexive -->

    <owl:Class rdf:about="http://ncicb.nci.nih.gov/xml/owl/EVS/Thesaurus.owl#C117876_part_reflexive">
        <rdfs:label rdf:datatype="http://www.w3.org/2001/XMLSchema#string">Vastus Intermedius Muscle PART REFLEXIVE</rdfs:label>
        <rdfs:subClassOf rdf:resource="http://ncicb.nci.nih.gov/xml/owl/EVS/Thesaurus.owl#C13056_part_reflexive"/>
    </owl:Class>
    


    <!-- http://ncicb.nci.nih.gov/xml/owl/EVS/Thesaurus.owl#C117979_part_reflexive -->

    <owl:Class rdf:about="http://ncicb.nci.nih.gov/xml/owl/EVS/Thesaurus.owl#C117979_part_reflexive">
        <rdfs:label rdf:datatype="http://www.w3.org/2001/XMLSchema#string">Plantaris Muscle PART REFLEXIVE</rdfs:label>
        <rdfs:subClassOf rdf:resource="http://ncicb.nci.nih.gov/xml/owl/EVS/Thesaurus.owl#C13056_part_reflexive"/>
    </owl:Class>
    


    <!-- http://ncicb.nci.nih.gov/xml/owl/EVS/Thesaurus.owl#C117980_part_reflexive -->

    <owl:Class rdf:about="http://ncicb.nci.nih.gov/xml/owl/EVS/Thesaurus.owl#C117980_part_reflexive">
        <rdfs:label rdf:datatype="http://www.w3.org/2001/XMLSchema#string">Sternocephalicus Muscle PART REFLEXIVE</rdfs:label>
        <rdfs:subClassOf rdf:resource="http://ncicb.nci.nih.gov/xml/owl/EVS/Thesaurus.owl#C13056_part_reflexive"/>
    </owl:Class>
    


    <!-- http://ncicb.nci.nih.gov/xml/owl/EVS/Thesaurus.owl#C118163_part_reflexive -->

    <owl:Class rdf:about="http://ncicb.nci.nih.gov/xml/owl/EVS/Thesaurus.owl#C118163_part_reflexive">
        <rdfs:label rdf:datatype="http://www.w3.org/2001/XMLSchema#string">Basal Myofiber PART REFLEXIVE</rdfs:label>
        <rdfs:subClassOf rdf:resource="http://ncicb.nci.nih.gov/xml/owl/EVS/Thesaurus.owl#C33904_part_reflexive"/>
    </owl:Class>
    


    <!-- http://ncicb.nci.nih.gov/xml/owl/EVS/Thesaurus.owl#C118182_part_reflexive -->

    <owl:Class rdf:about="http://ncicb.nci.nih.gov/xml/owl/EVS/Thesaurus.owl#C118182_part_reflexive">
        <rdfs:label rdf:datatype="http://www.w3.org/2001/XMLSchema#string">20q11 PART REFLEXIVE</rdfs:label>
        <rdfs:subClassOf rdf:resource="http://ncicb.nci.nih.gov/xml/owl/EVS/Thesaurus.owl#C13432_part_reflexive"/>
        <rdfs:subClassOf rdf:resource="http://ncicb.nci.nih.gov/xml/owl/EVS/Thesaurus.owl#C13549_part_reflexive"/>
    </owl:Class>
    


    <!-- http://ncicb.nci.nih.gov/xml/owl/EVS/Thesaurus.owl#C118183_part_reflexive -->

    <owl:Class rdf:about="http://ncicb.nci.nih.gov/xml/owl/EVS/Thesaurus.owl#C118183_part_reflexive">
        <rdfs:label rdf:datatype="http://www.w3.org/2001/XMLSchema#string">16q23 PART REFLEXIVE</rdfs:label>
        <rdfs:subClassOf rdf:resource="http://ncicb.nci.nih.gov/xml/owl/EVS/Thesaurus.owl#C13432_part_reflexive"/>
        <rdfs:subClassOf rdf:resource="http://ncicb.nci.nih.gov/xml/owl/EVS/Thesaurus.owl#C13542_part_reflexive"/>
    </owl:Class>
    


    <!-- http://ncicb.nci.nih.gov/xml/owl/EVS/Thesaurus.owl#C118309_part_reflexive -->

    <owl:Class rdf:about="http://ncicb.nci.nih.gov/xml/owl/EVS/Thesaurus.owl#C118309_part_reflexive">
        <rdfs:label rdf:datatype="http://www.w3.org/2001/XMLSchema#string">Coccygeal Sinus PART REFLEXIVE</rdfs:label>
        <rdfs:subClassOf rdf:resource="http://ncicb.nci.nih.gov/xml/owl/EVS/Thesaurus.owl#C33556_part_reflexive"/>
    </owl:Class>
    


    <!-- http://ncicb.nci.nih.gov/xml/owl/EVS/Thesaurus.owl#C118384_part_reflexive -->

    <owl:Class rdf:about="http://ncicb.nci.nih.gov/xml/owl/EVS/Thesaurus.owl#C118384_part_reflexive">
        <rdfs:label rdf:datatype="http://www.w3.org/2001/XMLSchema#string">Slipped Capital Femoral Epiphysis PART REFLEXIVE</rdfs:label>
        <rdfs:subClassOf rdf:resource="http://ncicb.nci.nih.gov/xml/owl/EVS/Thesaurus.owl#C52722_part_reflexive"/>
    </owl:Class>
    


    <!-- http://ncicb.nci.nih.gov/xml/owl/EVS/Thesaurus.owl#C118424_part_reflexive -->

    <owl:Class rdf:about="http://ncicb.nci.nih.gov/xml/owl/EVS/Thesaurus.owl#C118424_part_reflexive">
        <rdfs:label rdf:datatype="http://www.w3.org/2001/XMLSchema#string">Protein Subunit PART REFLEXIVE</rdfs:label>
        <rdfs:subClassOf rdf:resource="http://ncicb.nci.nih.gov/xml/owl/EVS/Thesaurus.owl#C13379_part_reflexive"/>
    </owl:Class>
    


    <!-- http://ncicb.nci.nih.gov/xml/owl/EVS/Thesaurus.owl#C118425_part_reflexive -->

    <owl:Class rdf:about="http://ncicb.nci.nih.gov/xml/owl/EVS/Thesaurus.owl#C118425_part_reflexive">
        <rdfs:label rdf:datatype="http://www.w3.org/2001/XMLSchema#string">Structural Modifier PART REFLEXIVE</rdfs:label>
        <rdfs:subClassOf rdf:resource="http://ncicb.nci.nih.gov/xml/owl/EVS/Thesaurus.owl#C14134_part_reflexive"/>
    </owl:Class>
    


    <!-- http://ncicb.nci.nih.gov/xml/owl/EVS/Thesaurus.owl#C118427_part_reflexive -->

    <owl:Class rdf:about="http://ncicb.nci.nih.gov/xml/owl/EVS/Thesaurus.owl#C118427_part_reflexive">
        <rdfs:label rdf:datatype="http://www.w3.org/2001/XMLSchema#string">Peptide Bond Constituents PART REFLEXIVE</rdfs:label>
        <rdfs:subClassOf rdf:resource="http://ncicb.nci.nih.gov/xml/owl/EVS/Thesaurus.owl#C14134_part_reflexive"/>
    </owl:Class>
    


    <!-- http://ncicb.nci.nih.gov/xml/owl/EVS/Thesaurus.owl#C118428_part_reflexive -->

    <owl:Class rdf:about="http://ncicb.nci.nih.gov/xml/owl/EVS/Thesaurus.owl#C118428_part_reflexive">
        <rdfs:label rdf:datatype="http://www.w3.org/2001/XMLSchema#string">Human Glycan PART REFLEXIVE</rdfs:label>
        <rdfs:subClassOf rdf:resource="http://ncicb.nci.nih.gov/xml/owl/EVS/Thesaurus.owl#C118425_part_reflexive"/>
    </owl:Class>
    


    <!-- http://ncicb.nci.nih.gov/xml/owl/EVS/Thesaurus.owl#C118429_part_reflexive -->

    <owl:Class rdf:about="http://ncicb.nci.nih.gov/xml/owl/EVS/Thesaurus.owl#C118429_part_reflexive">
        <rdfs:label rdf:datatype="http://www.w3.org/2001/XMLSchema#string">Avian Glycan PART REFLEXIVE</rdfs:label>
        <rdfs:subClassOf rdf:resource="http://ncicb.nci.nih.gov/xml/owl/EVS/Thesaurus.owl#C118425_part_reflexive"/>
    </owl:Class>
    


    <!-- http://ncicb.nci.nih.gov/xml/owl/EVS/Thesaurus.owl#C118430_part_reflexive -->

    <owl:Class rdf:about="http://ncicb.nci.nih.gov/xml/owl/EVS/Thesaurus.owl#C118430_part_reflexive">
        <rdfs:label rdf:datatype="http://www.w3.org/2001/XMLSchema#string">Bacterial Glycan PART REFLEXIVE</rdfs:label>
        <rdfs:subClassOf rdf:resource="http://ncicb.nci.nih.gov/xml/owl/EVS/Thesaurus.owl#C118425_part_reflexive"/>
    </owl:Class>
    


    <!-- http://ncicb.nci.nih.gov/xml/owl/EVS/Thesaurus.owl#C118431_part_reflexive -->

    <owl:Class rdf:about="http://ncicb.nci.nih.gov/xml/owl/EVS/Thesaurus.owl#C118431_part_reflexive">
        <rdfs:label rdf:datatype="http://www.w3.org/2001/XMLSchema#string">Mammalian Glycan PART REFLEXIVE</rdfs:label>
        <rdfs:subClassOf rdf:resource="http://ncicb.nci.nih.gov/xml/owl/EVS/Thesaurus.owl#C118425_part_reflexive"/>
    </owl:Class>
    


    <!-- http://ncicb.nci.nih.gov/xml/owl/EVS/Thesaurus.owl#C118432_part_reflexive -->

    <owl:Class rdf:about="http://ncicb.nci.nih.gov/xml/owl/EVS/Thesaurus.owl#C118432_part_reflexive">
        <rdfs:label rdf:datatype="http://www.w3.org/2001/XMLSchema#string">Fungal Glycan PART REFLEXIVE</rdfs:label>
        <rdfs:subClassOf rdf:resource="http://ncicb.nci.nih.gov/xml/owl/EVS/Thesaurus.owl#C118425_part_reflexive"/>
    </owl:Class>
    


    <!-- http://ncicb.nci.nih.gov/xml/owl/EVS/Thesaurus.owl#C118478_part_reflexive -->

    <owl:Class rdf:about="http://ncicb.nci.nih.gov/xml/owl/EVS/Thesaurus.owl#C118478_part_reflexive">
        <rdfs:label rdf:datatype="http://www.w3.org/2001/XMLSchema#string">17q13 PART REFLEXIVE</rdfs:label>
        <rdfs:subClassOf rdf:resource="http://ncicb.nci.nih.gov/xml/owl/EVS/Thesaurus.owl#C13432_part_reflexive"/>
        <rdfs:subClassOf rdf:resource="http://ncicb.nci.nih.gov/xml/owl/EVS/Thesaurus.owl#C13543_part_reflexive"/>
    </owl:Class>
    


    <!-- http://ncicb.nci.nih.gov/xml/owl/EVS/Thesaurus.owl#C118496_part_reflexive -->

    <owl:Class rdf:about="http://ncicb.nci.nih.gov/xml/owl/EVS/Thesaurus.owl#C118496_part_reflexive">
        <rdfs:label rdf:datatype="http://www.w3.org/2001/XMLSchema#string">Immunoglobulin Heavy Chain Joining Region PART REFLEXIVE</rdfs:label>
        <rdfs:subClassOf rdf:resource="http://ncicb.nci.nih.gov/xml/owl/EVS/Thesaurus.owl#C13243_part_reflexive"/>
    </owl:Class>
    


    <!-- http://ncicb.nci.nih.gov/xml/owl/EVS/Thesaurus.owl#C118774_part_reflexive -->

    <owl:Class rdf:about="http://ncicb.nci.nih.gov/xml/owl/EVS/Thesaurus.owl#C118774_part_reflexive">
        <rdfs:label rdf:datatype="http://www.w3.org/2001/XMLSchema#string">Gastrohepatic Lymph Node PART REFLEXIVE</rdfs:label>
        <rdfs:subClassOf rdf:resource="http://ncicb.nci.nih.gov/xml/owl/EVS/Thesaurus.owl#C33027_part_reflexive"/>
    </owl:Class>
    


    <!-- http://ncicb.nci.nih.gov/xml/owl/EVS/Thesaurus.owl#C118775_part_reflexive -->

    <owl:Class rdf:about="http://ncicb.nci.nih.gov/xml/owl/EVS/Thesaurus.owl#C118775_part_reflexive">
        <rdfs:label rdf:datatype="http://www.w3.org/2001/XMLSchema#string">Aortocaval Lymph Node PART REFLEXIVE</rdfs:label>
        <rdfs:subClassOf rdf:resource="http://ncicb.nci.nih.gov/xml/owl/EVS/Thesaurus.owl#C33027_part_reflexive"/>
    </owl:Class>
    


    <!-- http://ncicb.nci.nih.gov/xml/owl/EVS/Thesaurus.owl#C12219 -->

    <owl:Class rdf:about="http://ncicb.nci.nih.gov/xml/owl/EVS/Thesaurus.owl#C12219">
        <owl:equivalentClass>
            <owl:Restriction>
                <owl:onProperty rdf:resource="http://ncicb.nci.nih.gov/xml/owl/EVS/Thesaurus.owl#R9999"/>
                <owl:someValuesFrom>
                    <owl:Restriction>
                        <owl:onProperty rdf:resource="http://ncicb.nci.nih.gov/xml/owl/EVS/Thesaurus.owl#R101"/>
                        <owl:someValuesFrom rdf:resource="http://ncicb.nci.nih.gov/xml/owl/EVS/Thesaurus.owl#C12219"/>
                    </owl:Restriction>
                </owl:someValuesFrom>
            </owl:Restriction>
        </owl:equivalentClass>
    </owl:Class>
    


    <!-- http://ncicb.nci.nih.gov/xml/owl/EVS/Thesaurus.owl#C12220_part_reflexive -->

    <owl:Class rdf:about="http://ncicb.nci.nih.gov/xml/owl/EVS/Thesaurus.owl#C12220_part_reflexive">
        <rdfs:label rdf:datatype="http://www.w3.org/2001/XMLSchema#string">Lip PART REFLEXIVE</rdfs:label>
        <owl:equivalentClass>
            <owl:Restriction>
                <owl:onProperty rdf:resource="http://ncicb.nci.nih.gov/xml/owl/EVS/Thesaurus.owl#R9999"/>
                <owl:someValuesFrom>
                    <owl:Restriction>
                        <owl:onProperty rdf:resource="http://ncicb.nci.nih.gov/xml/owl/EVS/Thesaurus.owl#R101"/>
                        <owl:someValuesFrom rdf:resource="http://ncicb.nci.nih.gov/xml/owl/EVS/Thesaurus.owl#C12220_part_reflexive"/>
                    </owl:Restriction>
                </owl:someValuesFrom>
            </owl:Restriction>
        </owl:equivalentClass>
        <rdfs:subClassOf rdf:resource="http://ncicb.nci.nih.gov/xml/owl/EVS/Thesaurus.owl#C12419_part_reflexive"/>
        <rdfs:subClassOf rdf:resource="http://ncicb.nci.nih.gov/xml/owl/EVS/Thesaurus.owl#C38617_part_reflexive"/>
    </owl:Class>
    


    <!-- http://ncicb.nci.nih.gov/xml/owl/EVS/Thesaurus.owl#C12221_part_reflexive -->

    <owl:Class rdf:about="http://ncicb.nci.nih.gov/xml/owl/EVS/Thesaurus.owl#C12221_part_reflexive">
        <rdfs:label rdf:datatype="http://www.w3.org/2001/XMLSchema#string">External Upper Lip PART REFLEXIVE</rdfs:label>
        <rdfs:subClassOf rdf:resource="http://ncicb.nci.nih.gov/xml/owl/EVS/Thesaurus.owl#C12223_part_reflexive"/>
    </owl:Class>
    


    <!-- http://ncicb.nci.nih.gov/xml/owl/EVS/Thesaurus.owl#C12222_part_reflexive -->

    <owl:Class rdf:about="http://ncicb.nci.nih.gov/xml/owl/EVS/Thesaurus.owl#C12222_part_reflexive">
        <rdfs:label rdf:datatype="http://www.w3.org/2001/XMLSchema#string">External Lower Lip PART REFLEXIVE</rdfs:label>
        <rdfs:subClassOf rdf:resource="http://ncicb.nci.nih.gov/xml/owl/EVS/Thesaurus.owl#C12223_part_reflexive"/>
    </owl:Class>
    


    <!-- http://ncicb.nci.nih.gov/xml/owl/EVS/Thesaurus.owl#C12223_part_reflexive -->

    <owl:Class rdf:about="http://ncicb.nci.nih.gov/xml/owl/EVS/Thesaurus.owl#C12223_part_reflexive">
        <rdfs:label rdf:datatype="http://www.w3.org/2001/XMLSchema#string">External Lip PART REFLEXIVE</rdfs:label>
        <rdfs:subClassOf rdf:resource="http://ncicb.nci.nih.gov/xml/owl/EVS/Thesaurus.owl#C12220_part_reflexive"/>
    </owl:Class>
    


    <!-- http://ncicb.nci.nih.gov/xml/owl/EVS/Thesaurus.owl#C12224_part_reflexive -->

    <owl:Class rdf:about="http://ncicb.nci.nih.gov/xml/owl/EVS/Thesaurus.owl#C12224_part_reflexive">
        <rdfs:label rdf:datatype="http://www.w3.org/2001/XMLSchema#string">Mucosa of the Upper Lip PART REFLEXIVE</rdfs:label>
        <rdfs:subClassOf rdf:resource="http://ncicb.nci.nih.gov/xml/owl/EVS/Thesaurus.owl#C12226_part_reflexive"/>
    </owl:Class>
    


    <!-- http://ncicb.nci.nih.gov/xml/owl/EVS/Thesaurus.owl#C12225_part_reflexive -->

    <owl:Class rdf:about="http://ncicb.nci.nih.gov/xml/owl/EVS/Thesaurus.owl#C12225_part_reflexive">
        <rdfs:label rdf:datatype="http://www.w3.org/2001/XMLSchema#string">Mucosa of the Lower Lip PART REFLEXIVE</rdfs:label>
        <rdfs:subClassOf rdf:resource="http://ncicb.nci.nih.gov/xml/owl/EVS/Thesaurus.owl#C12226_part_reflexive"/>
    </owl:Class>
    


    <!-- http://ncicb.nci.nih.gov/xml/owl/EVS/Thesaurus.owl#C12226_part_reflexive -->

    <owl:Class rdf:about="http://ncicb.nci.nih.gov/xml/owl/EVS/Thesaurus.owl#C12226_part_reflexive">
        <rdfs:label rdf:datatype="http://www.w3.org/2001/XMLSchema#string">Mucosa of the Lip PART REFLEXIVE</rdfs:label>
        <rdfs:subClassOf rdf:resource="http://ncicb.nci.nih.gov/xml/owl/EVS/Thesaurus.owl#C12220_part_reflexive"/>
        <rdfs:subClassOf rdf:resource="http://ncicb.nci.nih.gov/xml/owl/EVS/Thesaurus.owl#C77637_part_reflexive"/>
    </owl:Class>
    


    <!-- http://ncicb.nci.nih.gov/xml/owl/EVS/Thesaurus.owl#C12227_part_reflexive -->

    <owl:Class rdf:about="http://ncicb.nci.nih.gov/xml/owl/EVS/Thesaurus.owl#C12227_part_reflexive">
        <rdfs:label rdf:datatype="http://www.w3.org/2001/XMLSchema#string">Commissure of the Lip PART REFLEXIVE</rdfs:label>
        <rdfs:subClassOf rdf:resource="http://ncicb.nci.nih.gov/xml/owl/EVS/Thesaurus.owl#C12220_part_reflexive"/>
    </owl:Class>
    


    <!-- http://ncicb.nci.nih.gov/xml/owl/EVS/Thesaurus.owl#C12228_part_reflexive -->

    <owl:Class rdf:about="http://ncicb.nci.nih.gov/xml/owl/EVS/Thesaurus.owl#C12228_part_reflexive">
        <rdfs:label rdf:datatype="http://www.w3.org/2001/XMLSchema#string">Base of the Tongue PART REFLEXIVE</rdfs:label>
        <owl:equivalentClass>
            <owl:Restriction>
                <owl:onProperty rdf:resource="http://ncicb.nci.nih.gov/xml/owl/EVS/Thesaurus.owl#R9999"/>
                <owl:someValuesFrom>
                    <owl:Restriction>
                        <owl:onProperty rdf:resource="http://ncicb.nci.nih.gov/xml/owl/EVS/Thesaurus.owl#R101"/>
                        <owl:someValuesFrom rdf:resource="http://ncicb.nci.nih.gov/xml/owl/EVS/Thesaurus.owl#C12228_part_reflexive"/>
                    </owl:Restriction>
                </owl:someValuesFrom>
            </owl:Restriction>
        </owl:equivalentClass>
        <rdfs:subClassOf rdf:resource="http://ncicb.nci.nih.gov/xml/owl/EVS/Thesaurus.owl#C12422_part_reflexive"/>
        <rdfs:subClassOf rdf:resource="http://ncicb.nci.nih.gov/xml/owl/EVS/Thesaurus.owl#C38626_part_reflexive"/>
    </owl:Class>
    


    <!-- http://ncicb.nci.nih.gov/xml/owl/EVS/Thesaurus.owl#C12229_part_reflexive -->

    <owl:Class rdf:about="http://ncicb.nci.nih.gov/xml/owl/EVS/Thesaurus.owl#C12229_part_reflexive">
        <rdfs:label rdf:datatype="http://www.w3.org/2001/XMLSchema#string">Palate PART REFLEXIVE</rdfs:label>
        <owl:equivalentClass>
            <owl:Restriction>
                <owl:onProperty rdf:resource="http://ncicb.nci.nih.gov/xml/owl/EVS/Thesaurus.owl#R9999"/>
                <owl:someValuesFrom>
                    <owl:Restriction>
                        <owl:onProperty rdf:resource="http://ncicb.nci.nih.gov/xml/owl/EVS/Thesaurus.owl#R101"/>
                        <owl:someValuesFrom rdf:resource="http://ncicb.nci.nih.gov/xml/owl/EVS/Thesaurus.owl#C12229_part_reflexive"/>
                    </owl:Restriction>
                </owl:someValuesFrom>
            </owl:Restriction>
        </owl:equivalentClass>
        <rdfs:subClassOf rdf:resource="http://ncicb.nci.nih.gov/xml/owl/EVS/Thesaurus.owl#C12421_part_reflexive"/>
        <rdfs:subClassOf rdf:resource="http://ncicb.nci.nih.gov/xml/owl/EVS/Thesaurus.owl#C38617_part_reflexive"/>
    </owl:Class>
    


    <!-- http://ncicb.nci.nih.gov/xml/owl/EVS/Thesaurus.owl#C12230_part_reflexive -->

    <owl:Class rdf:about="http://ncicb.nci.nih.gov/xml/owl/EVS/Thesaurus.owl#C12230_part_reflexive">
        <rdfs:label rdf:datatype="http://www.w3.org/2001/XMLSchema#string">Hard Palate PART REFLEXIVE</rdfs:label>
        <owl:equivalentClass>
            <owl:Restriction>
                <owl:onProperty rdf:resource="http://ncicb.nci.nih.gov/xml/owl/EVS/Thesaurus.owl#R9999"/>
                <owl:someValuesFrom>
                    <owl:Restriction>
                        <owl:onProperty rdf:resource="http://ncicb.nci.nih.gov/xml/owl/EVS/Thesaurus.owl#R101"/>
                        <owl:someValuesFrom rdf:resource="http://ncicb.nci.nih.gov/xml/owl/EVS/Thesaurus.owl#C12230_part_reflexive"/>
                    </owl:Restriction>
                </owl:someValuesFrom>
            </owl:Restriction>
        </owl:equivalentClass>
        <rdfs:subClassOf rdf:resource="http://ncicb.nci.nih.gov/xml/owl/EVS/Thesaurus.owl#C12229_part_reflexive"/>
    </owl:Class>
    


    <!-- http://ncicb.nci.nih.gov/xml/owl/EVS/Thesaurus.owl#C12231_part_reflexive -->

    <owl:Class rdf:about="http://ncicb.nci.nih.gov/xml/owl/EVS/Thesaurus.owl#C12231_part_reflexive">
        <rdfs:label rdf:datatype="http://www.w3.org/2001/XMLSchema#string">Soft Palate PART REFLEXIVE</rdfs:label>
        <owl:equivalentClass>
            <owl:Restriction>
                <owl:onProperty rdf:resource="http://ncicb.nci.nih.gov/xml/owl/EVS/Thesaurus.owl#R9999"/>
                <owl:someValuesFrom>
                    <owl:Restriction>
                        <owl:onProperty rdf:resource="http://ncicb.nci.nih.gov/xml/owl/EVS/Thesaurus.owl#R101"/>
                        <owl:someValuesFrom rdf:resource="http://ncicb.nci.nih.gov/xml/owl/EVS/Thesaurus.owl#C12231_part_reflexive"/>
                    </owl:Restriction>
                </owl:someValuesFrom>
            </owl:Restriction>
        </owl:equivalentClass>
        <rdfs:subClassOf rdf:resource="http://ncicb.nci.nih.gov/xml/owl/EVS/Thesaurus.owl#C12229_part_reflexive"/>
    </owl:Class>
    


    <!-- http://ncicb.nci.nih.gov/xml/owl/EVS/Thesaurus.owl#C12232_part_reflexive -->

    <owl:Class rdf:about="http://ncicb.nci.nih.gov/xml/owl/EVS/Thesaurus.owl#C12232_part_reflexive">
        <rdfs:label rdf:datatype="http://www.w3.org/2001/XMLSchema#string">Uvula PART REFLEXIVE</rdfs:label>
        <owl:equivalentClass>
            <owl:Restriction>
                <owl:onProperty rdf:resource="http://ncicb.nci.nih.gov/xml/owl/EVS/Thesaurus.owl#R9999"/>
                <owl:someValuesFrom>
                    <owl:Restriction>
                        <owl:onProperty rdf:resource="http://ncicb.nci.nih.gov/xml/owl/EVS/Thesaurus.owl#R101"/>
                        <owl:someValuesFrom rdf:resource="http://ncicb.nci.nih.gov/xml/owl/EVS/Thesaurus.owl#C12232_part_reflexive"/>
                    </owl:Restriction>
                </owl:someValuesFrom>
            </owl:Restriction>
        </owl:equivalentClass>
        <rdfs:subClassOf rdf:resource="http://ncicb.nci.nih.gov/xml/owl/EVS/Thesaurus.owl#C12231_part_reflexive"/>
    </owl:Class>
    


    <!-- http://ncicb.nci.nih.gov/xml/owl/EVS/Thesaurus.owl#C12233_part_reflexive -->

    <owl:Class rdf:about="http://ncicb.nci.nih.gov/xml/owl/EVS/Thesaurus.owl#C12233_part_reflexive">
        <rdfs:label rdf:datatype="http://www.w3.org/2001/XMLSchema#string">Submandibular Gland PART REFLEXIVE</rdfs:label>
        <owl:equivalentClass>
            <owl:Restriction>
                <owl:onProperty rdf:resource="http://ncicb.nci.nih.gov/xml/owl/EVS/Thesaurus.owl#R9999"/>
                <owl:someValuesFrom>
                    <owl:Restriction>
                        <owl:onProperty rdf:resource="http://ncicb.nci.nih.gov/xml/owl/EVS/Thesaurus.owl#R101"/>
                        <owl:someValuesFrom rdf:resource="http://ncicb.nci.nih.gov/xml/owl/EVS/Thesaurus.owl#C12233_part_reflexive"/>
                    </owl:Restriction>
                </owl:someValuesFrom>
            </owl:Restriction>
        </owl:equivalentClass>
        <rdfs:subClassOf rdf:resource="http://ncicb.nci.nih.gov/xml/owl/EVS/Thesaurus.owl#C12999_part_reflexive"/>
    </owl:Class>
    


    <!-- http://ncicb.nci.nih.gov/xml/owl/EVS/Thesaurus.owl#C12234_part_reflexive -->

    <owl:Class rdf:about="http://ncicb.nci.nih.gov/xml/owl/EVS/Thesaurus.owl#C12234_part_reflexive">
        <rdfs:label rdf:datatype="http://www.w3.org/2001/XMLSchema#string">Sublingual Salivary Gland PART REFLEXIVE</rdfs:label>
        <owl:equivalentClass>
            <owl:Restriction>
                <owl:onProperty rdf:resource="http://ncicb.nci.nih.gov/xml/owl/EVS/Thesaurus.owl#R9999"/>
                <owl:someValuesFrom>
                    <owl:Restriction>
                        <owl:onProperty rdf:resource="http://ncicb.nci.nih.gov/xml/owl/EVS/Thesaurus.owl#R101"/>
                        <owl:someValuesFrom rdf:resource="http://ncicb.nci.nih.gov/xml/owl/EVS/Thesaurus.owl#C12234_part_reflexive"/>
                    </owl:Restriction>
                </owl:someValuesFrom>
            </owl:Restriction>
        </owl:equivalentClass>
        <rdfs:subClassOf rdf:resource="http://ncicb.nci.nih.gov/xml/owl/EVS/Thesaurus.owl#C12999_part_reflexive"/>
    </owl:Class>
    


    <!-- http://ncicb.nci.nih.gov/xml/owl/EVS/Thesaurus.owl#C12235_part_reflexive -->

    <owl:Class rdf:about="http://ncicb.nci.nih.gov/xml/owl/EVS/Thesaurus.owl#C12235_part_reflexive">
        <rdfs:label rdf:datatype="http://www.w3.org/2001/XMLSchema#string">Tonsillar Fossa PART REFLEXIVE</rdfs:label>
        <rdfs:subClassOf rdf:resource="http://ncicb.nci.nih.gov/xml/owl/EVS/Thesaurus.owl#C12802_part_reflexive"/>
        <rdfs:subClassOf rdf:resource="http://ncicb.nci.nih.gov/xml/owl/EVS/Thesaurus.owl#C34007_part_reflexive"/>
        <rdfs:subClassOf rdf:resource="http://ncicb.nci.nih.gov/xml/owl/EVS/Thesaurus.owl#C38632_part_reflexive"/>
    </owl:Class>
    


    <!-- http://ncicb.nci.nih.gov/xml/owl/EVS/Thesaurus.owl#C12236_part_reflexive -->

    <owl:Class rdf:about="http://ncicb.nci.nih.gov/xml/owl/EVS/Thesaurus.owl#C12236_part_reflexive">
        <rdfs:label rdf:datatype="http://www.w3.org/2001/XMLSchema#string">Tonsillar Pillar PART REFLEXIVE</rdfs:label>
        <rdfs:subClassOf rdf:resource="http://ncicb.nci.nih.gov/xml/owl/EVS/Thesaurus.owl#C12802_part_reflexive"/>
        <rdfs:subClassOf rdf:resource="http://ncicb.nci.nih.gov/xml/owl/EVS/Thesaurus.owl#C38632_part_reflexive"/>
    </owl:Class>
    


    <!-- http://ncicb.nci.nih.gov/xml/owl/EVS/Thesaurus.owl#C12237_part_reflexive -->

    <owl:Class rdf:about="http://ncicb.nci.nih.gov/xml/owl/EVS/Thesaurus.owl#C12237_part_reflexive">
        <rdfs:label rdf:datatype="http://www.w3.org/2001/XMLSchema#string">Vallecula PART REFLEXIVE</rdfs:label>
        <rdfs:subClassOf rdf:resource="http://ncicb.nci.nih.gov/xml/owl/EVS/Thesaurus.owl#C38617_part_reflexive"/>
    </owl:Class>
    


    <!-- http://ncicb.nci.nih.gov/xml/owl/EVS/Thesaurus.owl#C12238_part_reflexive -->

    <owl:Class rdf:about="http://ncicb.nci.nih.gov/xml/owl/EVS/Thesaurus.owl#C12238_part_reflexive">
        <rdfs:label rdf:datatype="http://www.w3.org/2001/XMLSchema#string">Anterior Surface of the Epiglottis PART REFLEXIVE</rdfs:label>
        <rdfs:subClassOf rdf:resource="http://ncicb.nci.nih.gov/xml/owl/EVS/Thesaurus.owl#C12709_part_reflexive"/>
        <rdfs:subClassOf rdf:resource="http://ncicb.nci.nih.gov/xml/owl/EVS/Thesaurus.owl#C34022_part_reflexive"/>
    </owl:Class>
    


    <!-- http://ncicb.nci.nih.gov/xml/owl/EVS/Thesaurus.owl#C12239_part_reflexive -->

    <owl:Class rdf:about="http://ncicb.nci.nih.gov/xml/owl/EVS/Thesaurus.owl#C12239_part_reflexive">
        <rdfs:label rdf:datatype="http://www.w3.org/2001/XMLSchema#string">Lateral Wall of the Oropharynx PART REFLEXIVE</rdfs:label>
        <rdfs:subClassOf rdf:resource="http://ncicb.nci.nih.gov/xml/owl/EVS/Thesaurus.owl#C12762_part_reflexive"/>
    </owl:Class>
    


    <!-- http://ncicb.nci.nih.gov/xml/owl/EVS/Thesaurus.owl#C12240_part_reflexive -->

    <owl:Class rdf:about="http://ncicb.nci.nih.gov/xml/owl/EVS/Thesaurus.owl#C12240_part_reflexive">
        <rdfs:label rdf:datatype="http://www.w3.org/2001/XMLSchema#string">Posterior Wall of the Oropharynx PART REFLEXIVE</rdfs:label>
        <rdfs:subClassOf rdf:resource="http://ncicb.nci.nih.gov/xml/owl/EVS/Thesaurus.owl#C12762_part_reflexive"/>
    </owl:Class>
    


    <!-- http://ncicb.nci.nih.gov/xml/owl/EVS/Thesaurus.owl#C12242_part_reflexive -->

    <owl:Class rdf:about="http://ncicb.nci.nih.gov/xml/owl/EVS/Thesaurus.owl#C12242_part_reflexive">
        <rdfs:label rdf:datatype="http://www.w3.org/2001/XMLSchema#string">Superior Wall of the Nasopharynx PART REFLEXIVE</rdfs:label>
        <rdfs:subClassOf rdf:resource="http://ncicb.nci.nih.gov/xml/owl/EVS/Thesaurus.owl#C12423_part_reflexive"/>
    </owl:Class>
    


    <!-- http://ncicb.nci.nih.gov/xml/owl/EVS/Thesaurus.owl#C12243_part_reflexive -->

    <owl:Class rdf:about="http://ncicb.nci.nih.gov/xml/owl/EVS/Thesaurus.owl#C12243_part_reflexive">
        <rdfs:label rdf:datatype="http://www.w3.org/2001/XMLSchema#string">Posterior Wall of the Nasopharynx PART REFLEXIVE</rdfs:label>
        <rdfs:subClassOf rdf:resource="http://ncicb.nci.nih.gov/xml/owl/EVS/Thesaurus.owl#C12423_part_reflexive"/>
    </owl:Class>
    


    <!-- http://ncicb.nci.nih.gov/xml/owl/EVS/Thesaurus.owl#C12244_part_reflexive -->

    <owl:Class rdf:about="http://ncicb.nci.nih.gov/xml/owl/EVS/Thesaurus.owl#C12244_part_reflexive">
        <rdfs:label rdf:datatype="http://www.w3.org/2001/XMLSchema#string">Lateral Wall of the Nasopharynx PART REFLEXIVE</rdfs:label>
        <rdfs:subClassOf rdf:resource="http://ncicb.nci.nih.gov/xml/owl/EVS/Thesaurus.owl#C12423_part_reflexive"/>
    </owl:Class>
    


    <!-- http://ncicb.nci.nih.gov/xml/owl/EVS/Thesaurus.owl#C12245_part_reflexive -->

    <owl:Class rdf:about="http://ncicb.nci.nih.gov/xml/owl/EVS/Thesaurus.owl#C12245_part_reflexive">
        <rdfs:label rdf:datatype="http://www.w3.org/2001/XMLSchema#string">Anterior Wall of the Nasopharynx PART REFLEXIVE</rdfs:label>
        <rdfs:subClassOf rdf:resource="http://ncicb.nci.nih.gov/xml/owl/EVS/Thesaurus.owl#C12423_part_reflexive"/>
    </owl:Class>
    


    <!-- http://ncicb.nci.nih.gov/xml/owl/EVS/Thesaurus.owl#C12246_part_reflexive -->

    <owl:Class rdf:about="http://ncicb.nci.nih.gov/xml/owl/EVS/Thesaurus.owl#C12246_part_reflexive">
        <rdfs:label rdf:datatype="http://www.w3.org/2001/XMLSchema#string">Hypopharynx PART REFLEXIVE</rdfs:label>
        <owl:equivalentClass>
            <owl:Restriction>
                <owl:onProperty rdf:resource="http://ncicb.nci.nih.gov/xml/owl/EVS/Thesaurus.owl#R9999"/>
                <owl:someValuesFrom>
                    <owl:Restriction>
                        <owl:onProperty rdf:resource="http://ncicb.nci.nih.gov/xml/owl/EVS/Thesaurus.owl#R101"/>
                        <owl:someValuesFrom rdf:resource="http://ncicb.nci.nih.gov/xml/owl/EVS/Thesaurus.owl#C12246_part_reflexive"/>
                    </owl:Restriction>
                </owl:someValuesFrom>
            </owl:Restriction>
        </owl:equivalentClass>
        <rdfs:subClassOf rdf:resource="http://ncicb.nci.nih.gov/xml/owl/EVS/Thesaurus.owl#C12425_part_reflexive"/>
    </owl:Class>
    


    <!-- http://ncicb.nci.nih.gov/xml/owl/EVS/Thesaurus.owl#C12249_part_reflexive -->

    <owl:Class rdf:about="http://ncicb.nci.nih.gov/xml/owl/EVS/Thesaurus.owl#C12249_part_reflexive">
        <rdfs:label rdf:datatype="http://www.w3.org/2001/XMLSchema#string">Posterior Wall of the Hypopharynx PART REFLEXIVE</rdfs:label>
        <rdfs:subClassOf rdf:resource="http://ncicb.nci.nih.gov/xml/owl/EVS/Thesaurus.owl#C12246_part_reflexive"/>
    </owl:Class>
    


    <!-- http://ncicb.nci.nih.gov/xml/owl/EVS/Thesaurus.owl#C12250_part_reflexive -->

    <owl:Class rdf:about="http://ncicb.nci.nih.gov/xml/owl/EVS/Thesaurus.owl#C12250_part_reflexive">
        <rdfs:label rdf:datatype="http://www.w3.org/2001/XMLSchema#string">Cervical Esophagus PART REFLEXIVE</rdfs:label>
        <owl:equivalentClass>
            <owl:Restriction>
                <owl:onProperty rdf:resource="http://ncicb.nci.nih.gov/xml/owl/EVS/Thesaurus.owl#R9999"/>
                <owl:someValuesFrom>
                    <owl:Restriction>
                        <owl:onProperty rdf:resource="http://ncicb.nci.nih.gov/xml/owl/EVS/Thesaurus.owl#R101"/>
                        <owl:someValuesFrom rdf:resource="http://ncicb.nci.nih.gov/xml/owl/EVS/Thesaurus.owl#C12250_part_reflexive"/>
                    </owl:Restriction>
                </owl:someValuesFrom>
            </owl:Restriction>
        </owl:equivalentClass>
        <rdfs:subClassOf rdf:resource="http://ncicb.nci.nih.gov/xml/owl/EVS/Thesaurus.owl#C12389_part_reflexive"/>
        <rdfs:subClassOf rdf:resource="http://ncicb.nci.nih.gov/xml/owl/EVS/Thesaurus.owl#C12680_part_reflexive"/>
    </owl:Class>
    


    <!-- http://ncicb.nci.nih.gov/xml/owl/EVS/Thesaurus.owl#C12251_part_reflexive -->

    <owl:Class rdf:about="http://ncicb.nci.nih.gov/xml/owl/EVS/Thesaurus.owl#C12251_part_reflexive">
        <rdfs:label rdf:datatype="http://www.w3.org/2001/XMLSchema#string">Thoracic Esophagus PART REFLEXIVE</rdfs:label>
        <owl:equivalentClass>
            <owl:Restriction>
                <owl:onProperty rdf:resource="http://ncicb.nci.nih.gov/xml/owl/EVS/Thesaurus.owl#R9999"/>
                <owl:someValuesFrom>
                    <owl:Restriction>
                        <owl:onProperty rdf:resource="http://ncicb.nci.nih.gov/xml/owl/EVS/Thesaurus.owl#R101"/>
                        <owl:someValuesFrom rdf:resource="http://ncicb.nci.nih.gov/xml/owl/EVS/Thesaurus.owl#C12251_part_reflexive"/>
                    </owl:Restriction>
                </owl:someValuesFrom>
            </owl:Restriction>
        </owl:equivalentClass>
        <rdfs:subClassOf rdf:resource="http://ncicb.nci.nih.gov/xml/owl/EVS/Thesaurus.owl#C12389_part_reflexive"/>
        <rdfs:subClassOf rdf:resource="http://ncicb.nci.nih.gov/xml/owl/EVS/Thesaurus.owl#C12680_part_reflexive"/>
    </owl:Class>
    


    <!-- http://ncicb.nci.nih.gov/xml/owl/EVS/Thesaurus.owl#C12252_part_reflexive -->

    <owl:Class rdf:about="http://ncicb.nci.nih.gov/xml/owl/EVS/Thesaurus.owl#C12252_part_reflexive">
        <rdfs:label rdf:datatype="http://www.w3.org/2001/XMLSchema#string">Abdominal Esophagus PART REFLEXIVE</rdfs:label>
        <owl:equivalentClass>
            <owl:Restriction>
                <owl:onProperty rdf:resource="http://ncicb.nci.nih.gov/xml/owl/EVS/Thesaurus.owl#R9999"/>
                <owl:someValuesFrom>
                    <owl:Restriction>
                        <owl:onProperty rdf:resource="http://ncicb.nci.nih.gov/xml/owl/EVS/Thesaurus.owl#R101"/>
                        <owl:someValuesFrom rdf:resource="http://ncicb.nci.nih.gov/xml/owl/EVS/Thesaurus.owl#C12252_part_reflexive"/>
                    </owl:Restriction>
                </owl:someValuesFrom>
            </owl:Restriction>
        </owl:equivalentClass>
        <rdfs:subClassOf rdf:resource="http://ncicb.nci.nih.gov/xml/owl/EVS/Thesaurus.owl#C12389_part_reflexive"/>
        <rdfs:subClassOf rdf:resource="http://ncicb.nci.nih.gov/xml/owl/EVS/Thesaurus.owl#C12664_part_reflexive"/>
        <rdfs:subClassOf rdf:resource="http://ncicb.nci.nih.gov/xml/owl/EVS/Thesaurus.owl#C12680_part_reflexive"/>
    </owl:Class>
    


    <!-- http://ncicb.nci.nih.gov/xml/owl/EVS/Thesaurus.owl#C12253_part_reflexive -->

    <owl:Class rdf:about="http://ncicb.nci.nih.gov/xml/owl/EVS/Thesaurus.owl#C12253_part_reflexive">
        <rdfs:label rdf:datatype="http://www.w3.org/2001/XMLSchema#string">Upper Third of the Esophagus PART REFLEXIVE</rdfs:label>
        <owl:equivalentClass>
            <owl:Restriction>
                <owl:onProperty rdf:resource="http://ncicb.nci.nih.gov/xml/owl/EVS/Thesaurus.owl#R9999"/>
                <owl:someValuesFrom>
                    <owl:Restriction>
                        <owl:onProperty rdf:resource="http://ncicb.nci.nih.gov/xml/owl/EVS/Thesaurus.owl#R101"/>
                        <owl:someValuesFrom rdf:resource="http://ncicb.nci.nih.gov/xml/owl/EVS/Thesaurus.owl#C12253_part_reflexive"/>
                    </owl:Restriction>
                </owl:someValuesFrom>
            </owl:Restriction>
        </owl:equivalentClass>
        <rdfs:subClassOf rdf:resource="http://ncicb.nci.nih.gov/xml/owl/EVS/Thesaurus.owl#C12389_part_reflexive"/>
        <rdfs:subClassOf rdf:resource="http://ncicb.nci.nih.gov/xml/owl/EVS/Thesaurus.owl#C12680_part_reflexive"/>
    </owl:Class>
    


    <!-- http://ncicb.nci.nih.gov/xml/owl/EVS/Thesaurus.owl#C12254_part_reflexive -->

    <owl:Class rdf:about="http://ncicb.nci.nih.gov/xml/owl/EVS/Thesaurus.owl#C12254_part_reflexive">
        <rdfs:label rdf:datatype="http://www.w3.org/2001/XMLSchema#string">Middle Third of the Esophagus PART REFLEXIVE</rdfs:label>
        <owl:equivalentClass>
            <owl:Restriction>
                <owl:onProperty rdf:resource="http://ncicb.nci.nih.gov/xml/owl/EVS/Thesaurus.owl#R9999"/>
                <owl:someValuesFrom>
                    <owl:Restriction>
                        <owl:onProperty rdf:resource="http://ncicb.nci.nih.gov/xml/owl/EVS/Thesaurus.owl#R101"/>
                        <owl:someValuesFrom rdf:resource="http://ncicb.nci.nih.gov/xml/owl/EVS/Thesaurus.owl#C12254_part_reflexive"/>
                    </owl:Restriction>
                </owl:someValuesFrom>
            </owl:Restriction>
        </owl:equivalentClass>
        <rdfs:subClassOf rdf:resource="http://ncicb.nci.nih.gov/xml/owl/EVS/Thesaurus.owl#C12389_part_reflexive"/>
        <rdfs:subClassOf rdf:resource="http://ncicb.nci.nih.gov/xml/owl/EVS/Thesaurus.owl#C12680_part_reflexive"/>
    </owl:Class>
    


    <!-- http://ncicb.nci.nih.gov/xml/owl/EVS/Thesaurus.owl#C12255_part_reflexive -->

    <owl:Class rdf:about="http://ncicb.nci.nih.gov/xml/owl/EVS/Thesaurus.owl#C12255_part_reflexive">
        <rdfs:label rdf:datatype="http://www.w3.org/2001/XMLSchema#string">Lower Third of the Esophagus PART REFLEXIVE</rdfs:label>
        <owl:equivalentClass>
            <owl:Restriction>
                <owl:onProperty rdf:resource="http://ncicb.nci.nih.gov/xml/owl/EVS/Thesaurus.owl#R9999"/>
                <owl:someValuesFrom>
                    <owl:Restriction>
                        <owl:onProperty rdf:resource="http://ncicb.nci.nih.gov/xml/owl/EVS/Thesaurus.owl#R101"/>
                        <owl:someValuesFrom rdf:resource="http://ncicb.nci.nih.gov/xml/owl/EVS/Thesaurus.owl#C12255_part_reflexive"/>
                    </owl:Restriction>
                </owl:someValuesFrom>
            </owl:Restriction>
        </owl:equivalentClass>
        <rdfs:subClassOf rdf:resource="http://ncicb.nci.nih.gov/xml/owl/EVS/Thesaurus.owl#C12389_part_reflexive"/>
        <rdfs:subClassOf rdf:resource="http://ncicb.nci.nih.gov/xml/owl/EVS/Thesaurus.owl#C12680_part_reflexive"/>
    </owl:Class>
    


    <!-- http://ncicb.nci.nih.gov/xml/owl/EVS/Thesaurus.owl#C12256_part_reflexive -->

    <owl:Class rdf:about="http://ncicb.nci.nih.gov/xml/owl/EVS/Thesaurus.owl#C12256_part_reflexive">
        <rdfs:label rdf:datatype="http://www.w3.org/2001/XMLSchema#string">Gastric Cardia PART REFLEXIVE</rdfs:label>
        <owl:equivalentClass>
            <owl:Restriction>
                <owl:onProperty rdf:resource="http://ncicb.nci.nih.gov/xml/owl/EVS/Thesaurus.owl#R9999"/>
                <owl:someValuesFrom>
                    <owl:Restriction>
                        <owl:onProperty rdf:resource="http://ncicb.nci.nih.gov/xml/owl/EVS/Thesaurus.owl#R101"/>
                        <owl:someValuesFrom rdf:resource="http://ncicb.nci.nih.gov/xml/owl/EVS/Thesaurus.owl#C12256_part_reflexive"/>
                    </owl:Restriction>
                </owl:someValuesFrom>
            </owl:Restriction>
        </owl:equivalentClass>
        <rdfs:subClassOf rdf:resource="http://ncicb.nci.nih.gov/xml/owl/EVS/Thesaurus.owl#C12391_part_reflexive"/>
        <rdfs:subClassOf rdf:resource="http://ncicb.nci.nih.gov/xml/owl/EVS/Thesaurus.owl#C25763_part_reflexive"/>
    </owl:Class>
    


    <!-- http://ncicb.nci.nih.gov/xml/owl/EVS/Thesaurus.owl#C12257_part_reflexive -->

    <owl:Class rdf:about="http://ncicb.nci.nih.gov/xml/owl/EVS/Thesaurus.owl#C12257_part_reflexive">
        <rdfs:label rdf:datatype="http://www.w3.org/2001/XMLSchema#string">Fundus of the Stomach PART REFLEXIVE</rdfs:label>
        <owl:equivalentClass>
            <owl:Restriction>
                <owl:onProperty rdf:resource="http://ncicb.nci.nih.gov/xml/owl/EVS/Thesaurus.owl#R9999"/>
                <owl:someValuesFrom>
                    <owl:Restriction>
                        <owl:onProperty rdf:resource="http://ncicb.nci.nih.gov/xml/owl/EVS/Thesaurus.owl#R101"/>
                        <owl:someValuesFrom rdf:resource="http://ncicb.nci.nih.gov/xml/owl/EVS/Thesaurus.owl#C12257_part_reflexive"/>
                    </owl:Restriction>
                </owl:someValuesFrom>
            </owl:Restriction>
        </owl:equivalentClass>
        <rdfs:subClassOf rdf:resource="http://ncicb.nci.nih.gov/xml/owl/EVS/Thesaurus.owl#C12391_part_reflexive"/>
        <rdfs:subClassOf rdf:resource="http://ncicb.nci.nih.gov/xml/owl/EVS/Thesaurus.owl#C25763_part_reflexive"/>
    </owl:Class>
    


    <!-- http://ncicb.nci.nih.gov/xml/owl/EVS/Thesaurus.owl#C12258_part_reflexive -->

    <owl:Class rdf:about="http://ncicb.nci.nih.gov/xml/owl/EVS/Thesaurus.owl#C12258_part_reflexive">
        <rdfs:label rdf:datatype="http://www.w3.org/2001/XMLSchema#string">Body of Stomach PART REFLEXIVE</rdfs:label>
        <owl:equivalentClass>
            <owl:Restriction>
                <owl:onProperty rdf:resource="http://ncicb.nci.nih.gov/xml/owl/EVS/Thesaurus.owl#R9999"/>
                <owl:someValuesFrom>
                    <owl:Restriction>
                        <owl:onProperty rdf:resource="http://ncicb.nci.nih.gov/xml/owl/EVS/Thesaurus.owl#R101"/>
                        <owl:someValuesFrom rdf:resource="http://ncicb.nci.nih.gov/xml/owl/EVS/Thesaurus.owl#C12258_part_reflexive"/>
                    </owl:Restriction>
                </owl:someValuesFrom>
            </owl:Restriction>
        </owl:equivalentClass>
        <rdfs:subClassOf rdf:resource="http://ncicb.nci.nih.gov/xml/owl/EVS/Thesaurus.owl#C12391_part_reflexive"/>
        <rdfs:subClassOf rdf:resource="http://ncicb.nci.nih.gov/xml/owl/EVS/Thesaurus.owl#C25763_part_reflexive"/>
    </owl:Class>
    


    <!-- http://ncicb.nci.nih.gov/xml/owl/EVS/Thesaurus.owl#C12259_part_reflexive -->

    <owl:Class rdf:about="http://ncicb.nci.nih.gov/xml/owl/EVS/Thesaurus.owl#C12259_part_reflexive">
        <rdfs:label rdf:datatype="http://www.w3.org/2001/XMLSchema#string">Antrum Pylori PART REFLEXIVE</rdfs:label>
        <owl:equivalentClass>
            <owl:Restriction>
                <owl:onProperty rdf:resource="http://ncicb.nci.nih.gov/xml/owl/EVS/Thesaurus.owl#R9999"/>
                <owl:someValuesFrom>
                    <owl:Restriction>
                        <owl:onProperty rdf:resource="http://ncicb.nci.nih.gov/xml/owl/EVS/Thesaurus.owl#R101"/>
                        <owl:someValuesFrom rdf:resource="http://ncicb.nci.nih.gov/xml/owl/EVS/Thesaurus.owl#C12259_part_reflexive"/>
                    </owl:Restriction>
                </owl:someValuesFrom>
            </owl:Restriction>
        </owl:equivalentClass>
        <rdfs:subClassOf rdf:resource="http://ncicb.nci.nih.gov/xml/owl/EVS/Thesaurus.owl#C12260_part_reflexive"/>
    </owl:Class>
    


    <!-- http://ncicb.nci.nih.gov/xml/owl/EVS/Thesaurus.owl#C12260_part_reflexive -->

    <owl:Class rdf:about="http://ncicb.nci.nih.gov/xml/owl/EVS/Thesaurus.owl#C12260_part_reflexive">
        <rdfs:label rdf:datatype="http://www.w3.org/2001/XMLSchema#string">Pylorus PART REFLEXIVE</rdfs:label>
        <owl:equivalentClass>
            <owl:Restriction>
                <owl:onProperty rdf:resource="http://ncicb.nci.nih.gov/xml/owl/EVS/Thesaurus.owl#R9999"/>
                <owl:someValuesFrom>
                    <owl:Restriction>
                        <owl:onProperty rdf:resource="http://ncicb.nci.nih.gov/xml/owl/EVS/Thesaurus.owl#R101"/>
                        <owl:someValuesFrom rdf:resource="http://ncicb.nci.nih.gov/xml/owl/EVS/Thesaurus.owl#C12260_part_reflexive"/>
                    </owl:Restriction>
                </owl:someValuesFrom>
            </owl:Restriction>
        </owl:equivalentClass>
        <rdfs:subClassOf rdf:resource="http://ncicb.nci.nih.gov/xml/owl/EVS/Thesaurus.owl#C12391_part_reflexive"/>
        <rdfs:subClassOf rdf:resource="http://ncicb.nci.nih.gov/xml/owl/EVS/Thesaurus.owl#C25763_part_reflexive"/>
    </owl:Class>
    


    <!-- http://ncicb.nci.nih.gov/xml/owl/EVS/Thesaurus.owl#C12261_part_reflexive -->

    <owl:Class rdf:about="http://ncicb.nci.nih.gov/xml/owl/EVS/Thesaurus.owl#C12261_part_reflexive">
        <rdfs:label rdf:datatype="http://www.w3.org/2001/XMLSchema#string">Lesser Curvature of the Stomach PART REFLEXIVE</rdfs:label>
        <rdfs:subClassOf rdf:resource="http://ncicb.nci.nih.gov/xml/owl/EVS/Thesaurus.owl#C12391_part_reflexive"/>
        <rdfs:subClassOf rdf:resource="http://ncicb.nci.nih.gov/xml/owl/EVS/Thesaurus.owl#C25763_part_reflexive"/>
    </owl:Class>
    


    <!-- http://ncicb.nci.nih.gov/xml/owl/EVS/Thesaurus.owl#C12262_part_reflexive -->

    <owl:Class rdf:about="http://ncicb.nci.nih.gov/xml/owl/EVS/Thesaurus.owl#C12262_part_reflexive">
        <rdfs:label rdf:datatype="http://www.w3.org/2001/XMLSchema#string">Greater Curvature of the Stomach PART REFLEXIVE</rdfs:label>
        <rdfs:subClassOf rdf:resource="http://ncicb.nci.nih.gov/xml/owl/EVS/Thesaurus.owl#C12391_part_reflexive"/>
        <rdfs:subClassOf rdf:resource="http://ncicb.nci.nih.gov/xml/owl/EVS/Thesaurus.owl#C25763_part_reflexive"/>
    </owl:Class>
    


    <!-- http://ncicb.nci.nih.gov/xml/owl/EVS/Thesaurus.owl#C12263_part_reflexive -->

    <owl:Class rdf:about="http://ncicb.nci.nih.gov/xml/owl/EVS/Thesaurus.owl#C12263_part_reflexive">
        <rdfs:label rdf:datatype="http://www.w3.org/2001/XMLSchema#string">Duodenum PART REFLEXIVE</rdfs:label>
        <owl:equivalentClass>
            <owl:Restriction>
                <owl:onProperty rdf:resource="http://ncicb.nci.nih.gov/xml/owl/EVS/Thesaurus.owl#R9999"/>
                <owl:someValuesFrom>
                    <owl:Restriction>
                        <owl:onProperty rdf:resource="http://ncicb.nci.nih.gov/xml/owl/EVS/Thesaurus.owl#R101"/>
                        <owl:someValuesFrom rdf:resource="http://ncicb.nci.nih.gov/xml/owl/EVS/Thesaurus.owl#C12263_part_reflexive"/>
                    </owl:Restriction>
                </owl:someValuesFrom>
            </owl:Restriction>
        </owl:equivalentClass>
        <rdfs:subClassOf rdf:resource="http://ncicb.nci.nih.gov/xml/owl/EVS/Thesaurus.owl#C12386_part_reflexive"/>
        <rdfs:subClassOf rdf:resource="http://ncicb.nci.nih.gov/xml/owl/EVS/Thesaurus.owl#C32525_part_reflexive"/>
    </owl:Class>
    


    <!-- http://ncicb.nci.nih.gov/xml/owl/EVS/Thesaurus.owl#C12265_part_reflexive -->

    <owl:Class rdf:about="http://ncicb.nci.nih.gov/xml/owl/EVS/Thesaurus.owl#C12265_part_reflexive">
        <rdfs:label rdf:datatype="http://www.w3.org/2001/XMLSchema#string">Ascending Colon PART REFLEXIVE</rdfs:label>
        <owl:equivalentClass>
            <owl:Restriction>
                <owl:onProperty rdf:resource="http://ncicb.nci.nih.gov/xml/owl/EVS/Thesaurus.owl#R9999"/>
                <owl:someValuesFrom>
                    <owl:Restriction>
                        <owl:onProperty rdf:resource="http://ncicb.nci.nih.gov/xml/owl/EVS/Thesaurus.owl#R101"/>
                        <owl:someValuesFrom rdf:resource="http://ncicb.nci.nih.gov/xml/owl/EVS/Thesaurus.owl#C12265_part_reflexive"/>
                    </owl:Restriction>
                </owl:someValuesFrom>
            </owl:Restriction>
        </owl:equivalentClass>
        <rdfs:subClassOf rdf:resource="http://ncicb.nci.nih.gov/xml/owl/EVS/Thesaurus.owl#C12382_part_reflexive"/>
        <rdfs:subClassOf rdf:resource="http://ncicb.nci.nih.gov/xml/owl/EVS/Thesaurus.owl#C33482_part_reflexive"/>
    </owl:Class>
    


    <!-- http://ncicb.nci.nih.gov/xml/owl/EVS/Thesaurus.owl#C12266_part_reflexive -->

    <owl:Class rdf:about="http://ncicb.nci.nih.gov/xml/owl/EVS/Thesaurus.owl#C12266_part_reflexive">
        <rdfs:label rdf:datatype="http://www.w3.org/2001/XMLSchema#string">Hepatic Flexure PART REFLEXIVE</rdfs:label>
        <rdfs:subClassOf rdf:resource="http://ncicb.nci.nih.gov/xml/owl/EVS/Thesaurus.owl#C12382_part_reflexive"/>
        <rdfs:subClassOf rdf:resource="http://ncicb.nci.nih.gov/xml/owl/EVS/Thesaurus.owl#C33477_part_reflexive"/>
    </owl:Class>
    


    <!-- http://ncicb.nci.nih.gov/xml/owl/EVS/Thesaurus.owl#C12267_part_reflexive -->

    <owl:Class rdf:about="http://ncicb.nci.nih.gov/xml/owl/EVS/Thesaurus.owl#C12267_part_reflexive">
        <rdfs:label rdf:datatype="http://www.w3.org/2001/XMLSchema#string">Splenic Flexure PART REFLEXIVE</rdfs:label>
        <rdfs:subClassOf rdf:resource="http://ncicb.nci.nih.gov/xml/owl/EVS/Thesaurus.owl#C12382_part_reflexive"/>
        <rdfs:subClassOf rdf:resource="http://ncicb.nci.nih.gov/xml/owl/EVS/Thesaurus.owl#C32961_part_reflexive"/>
    </owl:Class>
    


    <!-- http://ncicb.nci.nih.gov/xml/owl/EVS/Thesaurus.owl#C12268_part_reflexive -->

    <owl:Class rdf:about="http://ncicb.nci.nih.gov/xml/owl/EVS/Thesaurus.owl#C12268_part_reflexive">
        <rdfs:label rdf:datatype="http://www.w3.org/2001/XMLSchema#string">Descending Colon PART REFLEXIVE</rdfs:label>
        <owl:equivalentClass>
            <owl:Restriction>
                <owl:onProperty rdf:resource="http://ncicb.nci.nih.gov/xml/owl/EVS/Thesaurus.owl#R9999"/>
                <owl:someValuesFrom>
                    <owl:Restriction>
                        <owl:onProperty rdf:resource="http://ncicb.nci.nih.gov/xml/owl/EVS/Thesaurus.owl#R101"/>
                        <owl:someValuesFrom rdf:resource="http://ncicb.nci.nih.gov/xml/owl/EVS/Thesaurus.owl#C12268_part_reflexive"/>
                    </owl:Restriction>
                </owl:someValuesFrom>
            </owl:Restriction>
        </owl:equivalentClass>
        <rdfs:subClassOf rdf:resource="http://ncicb.nci.nih.gov/xml/owl/EVS/Thesaurus.owl#C12382_part_reflexive"/>
        <rdfs:subClassOf rdf:resource="http://ncicb.nci.nih.gov/xml/owl/EVS/Thesaurus.owl#C32966_part_reflexive"/>
    </owl:Class>
    


    <!-- http://ncicb.nci.nih.gov/xml/owl/EVS/Thesaurus.owl#C12269_part_reflexive -->

    <owl:Class rdf:about="http://ncicb.nci.nih.gov/xml/owl/EVS/Thesaurus.owl#C12269_part_reflexive">
        <rdfs:label rdf:datatype="http://www.w3.org/2001/XMLSchema#string">Head of the Pancreas PART REFLEXIVE</rdfs:label>
        <rdfs:subClassOf rdf:resource="http://ncicb.nci.nih.gov/xml/owl/EVS/Thesaurus.owl#C12393_part_reflexive"/>
        <rdfs:subClassOf rdf:resource="http://ncicb.nci.nih.gov/xml/owl/EVS/Thesaurus.owl#C13024_part_reflexive"/>
    </owl:Class>
    


    <!-- http://ncicb.nci.nih.gov/xml/owl/EVS/Thesaurus.owl#C12270_part_reflexive -->

    <owl:Class rdf:about="http://ncicb.nci.nih.gov/xml/owl/EVS/Thesaurus.owl#C12270_part_reflexive">
        <rdfs:label rdf:datatype="http://www.w3.org/2001/XMLSchema#string">Body of the Pancreas PART REFLEXIVE</rdfs:label>
        <rdfs:subClassOf rdf:resource="http://ncicb.nci.nih.gov/xml/owl/EVS/Thesaurus.owl#C12393_part_reflexive"/>
        <rdfs:subClassOf rdf:resource="http://ncicb.nci.nih.gov/xml/owl/EVS/Thesaurus.owl#C13024_part_reflexive"/>
    </owl:Class>
    


    <!-- http://ncicb.nci.nih.gov/xml/owl/EVS/Thesaurus.owl#C12271_part_reflexive -->

    <owl:Class rdf:about="http://ncicb.nci.nih.gov/xml/owl/EVS/Thesaurus.owl#C12271_part_reflexive">
        <rdfs:label rdf:datatype="http://www.w3.org/2001/XMLSchema#string">Tail of the Pancreas PART REFLEXIVE</rdfs:label>
        <rdfs:subClassOf rdf:resource="http://ncicb.nci.nih.gov/xml/owl/EVS/Thesaurus.owl#C12393_part_reflexive"/>
        <rdfs:subClassOf rdf:resource="http://ncicb.nci.nih.gov/xml/owl/EVS/Thesaurus.owl#C13024_part_reflexive"/>
    </owl:Class>
    


    <!-- http://ncicb.nci.nih.gov/xml/owl/EVS/Thesaurus.owl#C12272_part_reflexive -->

    <owl:Class rdf:about="http://ncicb.nci.nih.gov/xml/owl/EVS/Thesaurus.owl#C12272_part_reflexive">
        <rdfs:label rdf:datatype="http://www.w3.org/2001/XMLSchema#string">Pancreatic Duct PART REFLEXIVE</rdfs:label>
        <owl:equivalentClass>
            <owl:Restriction>
                <owl:onProperty rdf:resource="http://ncicb.nci.nih.gov/xml/owl/EVS/Thesaurus.owl#R9999"/>
                <owl:someValuesFrom>
                    <owl:Restriction>
                        <owl:onProperty rdf:resource="http://ncicb.nci.nih.gov/xml/owl/EVS/Thesaurus.owl#R101"/>
                        <owl:someValuesFrom rdf:resource="http://ncicb.nci.nih.gov/xml/owl/EVS/Thesaurus.owl#C12272_part_reflexive"/>
                    </owl:Restriction>
                </owl:someValuesFrom>
            </owl:Restriction>
        </owl:equivalentClass>
        <rdfs:subClassOf rdf:resource="http://ncicb.nci.nih.gov/xml/owl/EVS/Thesaurus.owl#C12948_part_reflexive"/>
        <rdfs:subClassOf rdf:resource="http://ncicb.nci.nih.gov/xml/owl/EVS/Thesaurus.owl#C32546_part_reflexive"/>
    </owl:Class>
    


    <!-- http://ncicb.nci.nih.gov/xml/owl/EVS/Thesaurus.owl#C12273_part_reflexive -->

    <owl:Class rdf:about="http://ncicb.nci.nih.gov/xml/owl/EVS/Thesaurus.owl#C12273_part_reflexive">
        <rdfs:label rdf:datatype="http://www.w3.org/2001/XMLSchema#string">Other Specified Parts of Pancreas PART REFLEXIVE</rdfs:label>
        <rdfs:subClassOf rdf:resource="http://ncicb.nci.nih.gov/xml/owl/EVS/Thesaurus.owl#C33904_part_reflexive"/>
    </owl:Class>
    


    <!-- http://ncicb.nci.nih.gov/xml/owl/EVS/Thesaurus.owl#C12274_part_reflexive -->

    <owl:Class rdf:about="http://ncicb.nci.nih.gov/xml/owl/EVS/Thesaurus.owl#C12274_part_reflexive">
        <rdfs:label rdf:datatype="http://www.w3.org/2001/XMLSchema#string">Middle Ear PART REFLEXIVE</rdfs:label>
        <owl:equivalentClass>
            <owl:Restriction>
                <owl:onProperty rdf:resource="http://ncicb.nci.nih.gov/xml/owl/EVS/Thesaurus.owl#R9999"/>
                <owl:someValuesFrom>
                    <owl:Restriction>
                        <owl:onProperty rdf:resource="http://ncicb.nci.nih.gov/xml/owl/EVS/Thesaurus.owl#R101"/>
                        <owl:someValuesFrom rdf:resource="http://ncicb.nci.nih.gov/xml/owl/EVS/Thesaurus.owl#C12274_part_reflexive"/>
                    </owl:Restriction>
                </owl:someValuesFrom>
            </owl:Restriction>
        </owl:equivalentClass>
        <rdfs:subClassOf rdf:resource="http://ncicb.nci.nih.gov/xml/owl/EVS/Thesaurus.owl#C12394_part_reflexive"/>
        <rdfs:subClassOf rdf:resource="http://ncicb.nci.nih.gov/xml/owl/EVS/Thesaurus.owl#C13043_part_reflexive"/>
    </owl:Class>
    


    <!-- http://ncicb.nci.nih.gov/xml/owl/EVS/Thesaurus.owl#C12275_part_reflexive -->

    <owl:Class rdf:about="http://ncicb.nci.nih.gov/xml/owl/EVS/Thesaurus.owl#C12275_part_reflexive">
        <rdfs:label rdf:datatype="http://www.w3.org/2001/XMLSchema#string">Maxillary Sinus PART REFLEXIVE</rdfs:label>
        <owl:equivalentClass>
            <owl:Restriction>
                <owl:onProperty rdf:resource="http://ncicb.nci.nih.gov/xml/owl/EVS/Thesaurus.owl#R9999"/>
                <owl:someValuesFrom>
                    <owl:Restriction>
                        <owl:onProperty rdf:resource="http://ncicb.nci.nih.gov/xml/owl/EVS/Thesaurus.owl#R101"/>
                        <owl:someValuesFrom rdf:resource="http://ncicb.nci.nih.gov/xml/owl/EVS/Thesaurus.owl#C12275_part_reflexive"/>
                    </owl:Restriction>
                </owl:someValuesFrom>
            </owl:Restriction>
        </owl:equivalentClass>
        <rdfs:subClassOf rdf:resource="http://ncicb.nci.nih.gov/xml/owl/EVS/Thesaurus.owl#C12763_part_reflexive"/>
    </owl:Class>
    


    <!-- http://ncicb.nci.nih.gov/xml/owl/EVS/Thesaurus.owl#C12276_part_reflexive -->

    <owl:Class rdf:about="http://ncicb.nci.nih.gov/xml/owl/EVS/Thesaurus.owl#C12276_part_reflexive">
        <rdfs:label rdf:datatype="http://www.w3.org/2001/XMLSchema#string">Ethmoid Sinus PART REFLEXIVE</rdfs:label>
        <owl:equivalentClass>
            <owl:Restriction>
                <owl:onProperty rdf:resource="http://ncicb.nci.nih.gov/xml/owl/EVS/Thesaurus.owl#R9999"/>
                <owl:someValuesFrom>
                    <owl:Restriction>
                        <owl:onProperty rdf:resource="http://ncicb.nci.nih.gov/xml/owl/EVS/Thesaurus.owl#R101"/>
                        <owl:someValuesFrom rdf:resource="http://ncicb.nci.nih.gov/xml/owl/EVS/Thesaurus.owl#C12276_part_reflexive"/>
                    </owl:Restriction>
                </owl:someValuesFrom>
            </owl:Restriction>
        </owl:equivalentClass>
        <rdfs:subClassOf rdf:resource="http://ncicb.nci.nih.gov/xml/owl/EVS/Thesaurus.owl#C12763_part_reflexive"/>
    </owl:Class>
    


    <!-- http://ncicb.nci.nih.gov/xml/owl/EVS/Thesaurus.owl#C12277_part_reflexive -->

    <owl:Class rdf:about="http://ncicb.nci.nih.gov/xml/owl/EVS/Thesaurus.owl#C12277_part_reflexive">
        <rdfs:label rdf:datatype="http://www.w3.org/2001/XMLSchema#string">Frontal Sinus PART REFLEXIVE</rdfs:label>
        <owl:equivalentClass>
            <owl:Restriction>
                <owl:onProperty rdf:resource="http://ncicb.nci.nih.gov/xml/owl/EVS/Thesaurus.owl#R9999"/>
                <owl:someValuesFrom>
                    <owl:Restriction>
                        <owl:onProperty rdf:resource="http://ncicb.nci.nih.gov/xml/owl/EVS/Thesaurus.owl#R101"/>
                        <owl:someValuesFrom rdf:resource="http://ncicb.nci.nih.gov/xml/owl/EVS/Thesaurus.owl#C12277_part_reflexive"/>
                    </owl:Restriction>
                </owl:someValuesFrom>
            </owl:Restriction>
        </owl:equivalentClass>
        <rdfs:subClassOf rdf:resource="http://ncicb.nci.nih.gov/xml/owl/EVS/Thesaurus.owl#C12763_part_reflexive"/>
    </owl:Class>
    


    <!-- http://ncicb.nci.nih.gov/xml/owl/EVS/Thesaurus.owl#C12278_part_reflexive -->

    <owl:Class rdf:about="http://ncicb.nci.nih.gov/xml/owl/EVS/Thesaurus.owl#C12278_part_reflexive">
        <rdfs:label rdf:datatype="http://www.w3.org/2001/XMLSchema#string">Sphenoid Sinus PART REFLEXIVE</rdfs:label>
        <owl:equivalentClass>
            <owl:Restriction>
                <owl:onProperty rdf:resource="http://ncicb.nci.nih.gov/xml/owl/EVS/Thesaurus.owl#R9999"/>
                <owl:someValuesFrom>
                    <owl:Restriction>
                        <owl:onProperty rdf:resource="http://ncicb.nci.nih.gov/xml/owl/EVS/Thesaurus.owl#R101"/>
                        <owl:someValuesFrom rdf:resource="http://ncicb.nci.nih.gov/xml/owl/EVS/Thesaurus.owl#C12278_part_reflexive"/>
                    </owl:Restriction>
                </owl:someValuesFrom>
            </owl:Restriction>
        </owl:equivalentClass>
        <rdfs:subClassOf rdf:resource="http://ncicb.nci.nih.gov/xml/owl/EVS/Thesaurus.owl#C12763_part_reflexive"/>
    </owl:Class>
    


    <!-- http://ncicb.nci.nih.gov/xml/owl/EVS/Thesaurus.owl#C12279_part_reflexive -->

    <owl:Class rdf:about="http://ncicb.nci.nih.gov/xml/owl/EVS/Thesaurus.owl#C12279_part_reflexive">
        <rdfs:label rdf:datatype="http://www.w3.org/2001/XMLSchema#string">Supraglottis PART REFLEXIVE</rdfs:label>
        <owl:equivalentClass>
            <owl:Restriction>
                <owl:onProperty rdf:resource="http://ncicb.nci.nih.gov/xml/owl/EVS/Thesaurus.owl#R9999"/>
                <owl:someValuesFrom>
                    <owl:Restriction>
                        <owl:onProperty rdf:resource="http://ncicb.nci.nih.gov/xml/owl/EVS/Thesaurus.owl#R101"/>
                        <owl:someValuesFrom rdf:resource="http://ncicb.nci.nih.gov/xml/owl/EVS/Thesaurus.owl#C12279_part_reflexive"/>
                    </owl:Restriction>
                </owl:someValuesFrom>
            </owl:Restriction>
        </owl:equivalentClass>
        <rdfs:subClassOf rdf:resource="http://ncicb.nci.nih.gov/xml/owl/EVS/Thesaurus.owl#C12420_part_reflexive"/>
    </owl:Class>
    


    <!-- http://ncicb.nci.nih.gov/xml/owl/EVS/Thesaurus.owl#C12280_part_reflexive -->

    <owl:Class rdf:about="http://ncicb.nci.nih.gov/xml/owl/EVS/Thesaurus.owl#C12280_part_reflexive">
        <rdfs:label rdf:datatype="http://www.w3.org/2001/XMLSchema#string">Subglottis PART REFLEXIVE</rdfs:label>
        <owl:equivalentClass>
            <owl:Restriction>
                <owl:onProperty rdf:resource="http://ncicb.nci.nih.gov/xml/owl/EVS/Thesaurus.owl#R9999"/>
                <owl:someValuesFrom>
                    <owl:Restriction>
                        <owl:onProperty rdf:resource="http://ncicb.nci.nih.gov/xml/owl/EVS/Thesaurus.owl#R101"/>
                        <owl:someValuesFrom rdf:resource="http://ncicb.nci.nih.gov/xml/owl/EVS/Thesaurus.owl#C12280_part_reflexive"/>
                    </owl:Restriction>
                </owl:someValuesFrom>
            </owl:Restriction>
        </owl:equivalentClass>
        <rdfs:subClassOf rdf:resource="http://ncicb.nci.nih.gov/xml/owl/EVS/Thesaurus.owl#C12420_part_reflexive"/>
    </owl:Class>
    


    <!-- http://ncicb.nci.nih.gov/xml/owl/EVS/Thesaurus.owl#C12281_part_reflexive -->

    <owl:Class rdf:about="http://ncicb.nci.nih.gov/xml/owl/EVS/Thesaurus.owl#C12281_part_reflexive">
        <rdfs:label rdf:datatype="http://www.w3.org/2001/XMLSchema#string">Laryngeal Cartilage PART REFLEXIVE</rdfs:label>
        <rdfs:subClassOf rdf:resource="http://ncicb.nci.nih.gov/xml/owl/EVS/Thesaurus.owl#C12373_part_reflexive"/>
        <rdfs:subClassOf rdf:resource="http://ncicb.nci.nih.gov/xml/owl/EVS/Thesaurus.owl#C12420_part_reflexive"/>
    </owl:Class>
    


    <!-- http://ncicb.nci.nih.gov/xml/owl/EVS/Thesaurus.owl#C12284_part_reflexive -->

    <owl:Class rdf:about="http://ncicb.nci.nih.gov/xml/owl/EVS/Thesaurus.owl#C12284_part_reflexive">
        <rdfs:label rdf:datatype="http://www.w3.org/2001/XMLSchema#string">Main Bronchus PART REFLEXIVE</rdfs:label>
        <rdfs:subClassOf rdf:resource="http://ncicb.nci.nih.gov/xml/owl/EVS/Thesaurus.owl#C12683_part_reflexive"/>
    </owl:Class>
    


    <!-- http://ncicb.nci.nih.gov/xml/owl/EVS/Thesaurus.owl#C12285_part_reflexive -->

    <owl:Class rdf:about="http://ncicb.nci.nih.gov/xml/owl/EVS/Thesaurus.owl#C12285_part_reflexive">
        <rdfs:label rdf:datatype="http://www.w3.org/2001/XMLSchema#string">Upper Lobe of the Lung PART REFLEXIVE</rdfs:label>
        <rdfs:subClassOf rdf:resource="http://ncicb.nci.nih.gov/xml/owl/EVS/Thesaurus.owl#C34021_part_reflexive"/>
    </owl:Class>
    


    <!-- http://ncicb.nci.nih.gov/xml/owl/EVS/Thesaurus.owl#C12286_part_reflexive -->

    <owl:Class rdf:about="http://ncicb.nci.nih.gov/xml/owl/EVS/Thesaurus.owl#C12286_part_reflexive">
        <rdfs:label rdf:datatype="http://www.w3.org/2001/XMLSchema#string">Middle Lobe of the Right Lung PART REFLEXIVE</rdfs:label>
        <rdfs:subClassOf rdf:resource="http://ncicb.nci.nih.gov/xml/owl/EVS/Thesaurus.owl#C48944_part_reflexive"/>
    </owl:Class>
    


    <!-- http://ncicb.nci.nih.gov/xml/owl/EVS/Thesaurus.owl#C12287_part_reflexive -->

    <owl:Class rdf:about="http://ncicb.nci.nih.gov/xml/owl/EVS/Thesaurus.owl#C12287_part_reflexive">
        <rdfs:label rdf:datatype="http://www.w3.org/2001/XMLSchema#string">Lower Lobe of the Lung PART REFLEXIVE</rdfs:label>
        <rdfs:subClassOf rdf:resource="http://ncicb.nci.nih.gov/xml/owl/EVS/Thesaurus.owl#C34021_part_reflexive"/>
    </owl:Class>
    


    <!-- http://ncicb.nci.nih.gov/xml/owl/EVS/Thesaurus.owl#C12290_part_reflexive -->

    <owl:Class rdf:about="http://ncicb.nci.nih.gov/xml/owl/EVS/Thesaurus.owl#C12290_part_reflexive">
        <rdfs:label rdf:datatype="http://www.w3.org/2001/XMLSchema#string">Mandible PART REFLEXIVE</rdfs:label>
        <owl:equivalentClass>
            <owl:Restriction>
                <owl:onProperty rdf:resource="http://ncicb.nci.nih.gov/xml/owl/EVS/Thesaurus.owl#R9999"/>
                <owl:someValuesFrom>
                    <owl:Restriction>
                        <owl:onProperty rdf:resource="http://ncicb.nci.nih.gov/xml/owl/EVS/Thesaurus.owl#R101"/>
                        <owl:someValuesFrom rdf:resource="http://ncicb.nci.nih.gov/xml/owl/EVS/Thesaurus.owl#C12290_part_reflexive"/>
                    </owl:Restriction>
                </owl:someValuesFrom>
            </owl:Restriction>
        </owl:equivalentClass>
        <rdfs:subClassOf rdf:resource="http://ncicb.nci.nih.gov/xml/owl/EVS/Thesaurus.owl#C13071_part_reflexive"/>
        <rdfs:subClassOf rdf:resource="http://ncicb.nci.nih.gov/xml/owl/EVS/Thesaurus.owl#C32881_part_reflexive"/>
        <rdfs:subClassOf rdf:resource="http://ncicb.nci.nih.gov/xml/owl/EVS/Thesaurus.owl#C48821_part_reflexive"/>
    </owl:Class>
    


    <!-- http://ncicb.nci.nih.gov/xml/owl/EVS/Thesaurus.owl#C12291_part_reflexive -->

    <owl:Class rdf:about="http://ncicb.nci.nih.gov/xml/owl/EVS/Thesaurus.owl#C12291_part_reflexive">
        <rdfs:label rdf:datatype="http://www.w3.org/2001/XMLSchema#string">Skin of the Lip PART REFLEXIVE</rdfs:label>
        <rdfs:subClassOf rdf:resource="http://ncicb.nci.nih.gov/xml/owl/EVS/Thesaurus.owl#C12220_part_reflexive"/>
        <rdfs:subClassOf rdf:resource="http://ncicb.nci.nih.gov/xml/owl/EVS/Thesaurus.owl#C33561_part_reflexive"/>
    </owl:Class>
    


    <!-- http://ncicb.nci.nih.gov/xml/owl/EVS/Thesaurus.owl#C12292_part_reflexive -->

    <owl:Class rdf:about="http://ncicb.nci.nih.gov/xml/owl/EVS/Thesaurus.owl#C12292_part_reflexive">
        <rdfs:label rdf:datatype="http://www.w3.org/2001/XMLSchema#string">External Ear PART REFLEXIVE</rdfs:label>
        <owl:equivalentClass>
            <owl:Restriction>
                <owl:onProperty rdf:resource="http://ncicb.nci.nih.gov/xml/owl/EVS/Thesaurus.owl#R9999"/>
                <owl:someValuesFrom>
                    <owl:Restriction>
                        <owl:onProperty rdf:resource="http://ncicb.nci.nih.gov/xml/owl/EVS/Thesaurus.owl#R101"/>
                        <owl:someValuesFrom rdf:resource="http://ncicb.nci.nih.gov/xml/owl/EVS/Thesaurus.owl#C12292_part_reflexive"/>
                    </owl:Restriction>
                </owl:someValuesFrom>
            </owl:Restriction>
        </owl:equivalentClass>
        <rdfs:subClassOf rdf:resource="http://ncicb.nci.nih.gov/xml/owl/EVS/Thesaurus.owl#C12394_part_reflexive"/>
        <rdfs:subClassOf rdf:resource="http://ncicb.nci.nih.gov/xml/owl/EVS/Thesaurus.owl#C13043_part_reflexive"/>
    </owl:Class>
    


    <!-- http://ncicb.nci.nih.gov/xml/owl/EVS/Thesaurus.owl#C12294_part_reflexive -->

    <owl:Class rdf:about="http://ncicb.nci.nih.gov/xml/owl/EVS/Thesaurus.owl#C12294_part_reflexive">
        <rdfs:label rdf:datatype="http://www.w3.org/2001/XMLSchema#string">Skin of the Scalp and Neck PART REFLEXIVE</rdfs:label>
        <rdfs:subClassOf rdf:resource="http://ncicb.nci.nih.gov/xml/owl/EVS/Thesaurus.owl#C12418_part_reflexive"/>
        <rdfs:subClassOf rdf:resource="http://ncicb.nci.nih.gov/xml/owl/EVS/Thesaurus.owl#C12470_part_reflexive"/>
    </owl:Class>
    


    <!-- http://ncicb.nci.nih.gov/xml/owl/EVS/Thesaurus.owl#C12295_part_reflexive -->

    <owl:Class rdf:about="http://ncicb.nci.nih.gov/xml/owl/EVS/Thesaurus.owl#C12295_part_reflexive">
        <rdfs:label rdf:datatype="http://www.w3.org/2001/XMLSchema#string">Skin of the Trunk PART REFLEXIVE</rdfs:label>
        <rdfs:subClassOf rdf:resource="http://ncicb.nci.nih.gov/xml/owl/EVS/Thesaurus.owl#C12470_part_reflexive"/>
        <rdfs:subClassOf rdf:resource="http://ncicb.nci.nih.gov/xml/owl/EVS/Thesaurus.owl#C33816_part_reflexive"/>
    </owl:Class>
    


    <!-- http://ncicb.nci.nih.gov/xml/owl/EVS/Thesaurus.owl#C12296_part_reflexive -->

    <owl:Class rdf:about="http://ncicb.nci.nih.gov/xml/owl/EVS/Thesaurus.owl#C12296_part_reflexive">
        <rdfs:label rdf:datatype="http://www.w3.org/2001/XMLSchema#string">Skin of the Upper Limb and Shoulder PART REFLEXIVE</rdfs:label>
        <rdfs:subClassOf rdf:resource="http://ncicb.nci.nih.gov/xml/owl/EVS/Thesaurus.owl#C12470_part_reflexive"/>
    </owl:Class>
    


    <!-- http://ncicb.nci.nih.gov/xml/owl/EVS/Thesaurus.owl#C12297_part_reflexive -->

    <owl:Class rdf:about="http://ncicb.nci.nih.gov/xml/owl/EVS/Thesaurus.owl#C12297_part_reflexive">
        <rdfs:label rdf:datatype="http://www.w3.org/2001/XMLSchema#string">Skin of the Lower Limb and Hip PART REFLEXIVE</rdfs:label>
        <rdfs:subClassOf rdf:resource="http://ncicb.nci.nih.gov/xml/owl/EVS/Thesaurus.owl#C12470_part_reflexive"/>
    </owl:Class>
    


    <!-- http://ncicb.nci.nih.gov/xml/owl/EVS/Thesaurus.owl#C12298_part_reflexive -->

    <owl:Class rdf:about="http://ncicb.nci.nih.gov/xml/owl/EVS/Thesaurus.owl#C12298_part_reflexive">
        <rdfs:label rdf:datatype="http://www.w3.org/2001/XMLSchema#string">Retroperitoneum PART REFLEXIVE</rdfs:label>
        <owl:equivalentClass>
            <owl:Restriction>
                <owl:onProperty rdf:resource="http://ncicb.nci.nih.gov/xml/owl/EVS/Thesaurus.owl#R9999"/>
                <owl:someValuesFrom>
                    <owl:Restriction>
                        <owl:onProperty rdf:resource="http://ncicb.nci.nih.gov/xml/owl/EVS/Thesaurus.owl#R101"/>
                        <owl:someValuesFrom rdf:resource="http://ncicb.nci.nih.gov/xml/owl/EVS/Thesaurus.owl#C12298_part_reflexive"/>
                    </owl:Restriction>
                </owl:someValuesFrom>
            </owl:Restriction>
        </owl:equivalentClass>
        <rdfs:subClassOf rdf:resource="http://ncicb.nci.nih.gov/xml/owl/EVS/Thesaurus.owl#C92208_part_reflexive"/>
    </owl:Class>
    


    <!-- http://ncicb.nci.nih.gov/xml/owl/EVS/Thesaurus.owl#C12299_part_reflexive -->

    <owl:Class rdf:about="http://ncicb.nci.nih.gov/xml/owl/EVS/Thesaurus.owl#C12299_part_reflexive">
        <rdfs:label rdf:datatype="http://www.w3.org/2001/XMLSchema#string">Nipple PART REFLEXIVE</rdfs:label>
        <owl:equivalentClass>
            <owl:Restriction>
                <owl:onProperty rdf:resource="http://ncicb.nci.nih.gov/xml/owl/EVS/Thesaurus.owl#R9999"/>
                <owl:someValuesFrom>
                    <owl:Restriction>
                        <owl:onProperty rdf:resource="http://ncicb.nci.nih.gov/xml/owl/EVS/Thesaurus.owl#R101"/>
                        <owl:someValuesFrom rdf:resource="http://ncicb.nci.nih.gov/xml/owl/EVS/Thesaurus.owl#C12299_part_reflexive"/>
                    </owl:Restriction>
                </owl:someValuesFrom>
            </owl:Restriction>
        </owl:equivalentClass>
        <rdfs:subClassOf rdf:resource="http://ncicb.nci.nih.gov/xml/owl/EVS/Thesaurus.owl#C12971_part_reflexive"/>
        <rdfs:subClassOf rdf:resource="http://ncicb.nci.nih.gov/xml/owl/EVS/Thesaurus.owl#C13020_part_reflexive"/>
    </owl:Class>
    


    <!-- http://ncicb.nci.nih.gov/xml/owl/EVS/Thesaurus.owl#C12300_part_reflexive -->

    <owl:Class rdf:about="http://ncicb.nci.nih.gov/xml/owl/EVS/Thesaurus.owl#C12300_part_reflexive">
        <rdfs:label rdf:datatype="http://www.w3.org/2001/XMLSchema#string">Central Portion of the Breast PART REFLEXIVE</rdfs:label>
        <rdfs:subClassOf rdf:resource="http://ncicb.nci.nih.gov/xml/owl/EVS/Thesaurus.owl#C12971_part_reflexive"/>
        <rdfs:subClassOf rdf:resource="http://ncicb.nci.nih.gov/xml/owl/EVS/Thesaurus.owl#C13020_part_reflexive"/>
    </owl:Class>
    


    <!-- http://ncicb.nci.nih.gov/xml/owl/EVS/Thesaurus.owl#C12301_part_reflexive -->

    <owl:Class rdf:about="http://ncicb.nci.nih.gov/xml/owl/EVS/Thesaurus.owl#C12301_part_reflexive">
        <rdfs:label rdf:datatype="http://www.w3.org/2001/XMLSchema#string">Upper-Inner Quadrant of the Breast PART REFLEXIVE</rdfs:label>
        <rdfs:subClassOf rdf:resource="http://ncicb.nci.nih.gov/xml/owl/EVS/Thesaurus.owl#C12971_part_reflexive"/>
        <rdfs:subClassOf rdf:resource="http://ncicb.nci.nih.gov/xml/owl/EVS/Thesaurus.owl#C13020_part_reflexive"/>
    </owl:Class>
    


    <!-- http://ncicb.nci.nih.gov/xml/owl/EVS/Thesaurus.owl#C12302_part_reflexive -->

    <owl:Class rdf:about="http://ncicb.nci.nih.gov/xml/owl/EVS/Thesaurus.owl#C12302_part_reflexive">
        <rdfs:label rdf:datatype="http://www.w3.org/2001/XMLSchema#string">Lower-Inner Quadrant of the Breast PART REFLEXIVE</rdfs:label>
        <rdfs:subClassOf rdf:resource="http://ncicb.nci.nih.gov/xml/owl/EVS/Thesaurus.owl#C12971_part_reflexive"/>
        <rdfs:subClassOf rdf:resource="http://ncicb.nci.nih.gov/xml/owl/EVS/Thesaurus.owl#C13020_part_reflexive"/>
    </owl:Class>
    


    <!-- http://ncicb.nci.nih.gov/xml/owl/EVS/Thesaurus.owl#C12303_part_reflexive -->

    <owl:Class rdf:about="http://ncicb.nci.nih.gov/xml/owl/EVS/Thesaurus.owl#C12303_part_reflexive">
        <rdfs:label rdf:datatype="http://www.w3.org/2001/XMLSchema#string">Upper-Outer Quadrant of the Breast PART REFLEXIVE</rdfs:label>
        <rdfs:subClassOf rdf:resource="http://ncicb.nci.nih.gov/xml/owl/EVS/Thesaurus.owl#C12971_part_reflexive"/>
        <rdfs:subClassOf rdf:resource="http://ncicb.nci.nih.gov/xml/owl/EVS/Thesaurus.owl#C13020_part_reflexive"/>
    </owl:Class>
    


    <!-- http://ncicb.nci.nih.gov/xml/owl/EVS/Thesaurus.owl#C12304_part_reflexive -->

    <owl:Class rdf:about="http://ncicb.nci.nih.gov/xml/owl/EVS/Thesaurus.owl#C12304_part_reflexive">
        <rdfs:label rdf:datatype="http://www.w3.org/2001/XMLSchema#string">Lower-Outer Quadrant of the Breast PART REFLEXIVE</rdfs:label>
        <rdfs:subClassOf rdf:resource="http://ncicb.nci.nih.gov/xml/owl/EVS/Thesaurus.owl#C12971_part_reflexive"/>
        <rdfs:subClassOf rdf:resource="http://ncicb.nci.nih.gov/xml/owl/EVS/Thesaurus.owl#C13020_part_reflexive"/>
    </owl:Class>
    


    <!-- http://ncicb.nci.nih.gov/xml/owl/EVS/Thesaurus.owl#C12305_part_reflexive -->

    <owl:Class rdf:about="http://ncicb.nci.nih.gov/xml/owl/EVS/Thesaurus.owl#C12305_part_reflexive">
        <rdfs:label rdf:datatype="http://www.w3.org/2001/XMLSchema#string">Axillary Tail of the Breast PART REFLEXIVE</rdfs:label>
        <rdfs:subClassOf rdf:resource="http://ncicb.nci.nih.gov/xml/owl/EVS/Thesaurus.owl#C12971_part_reflexive"/>
        <rdfs:subClassOf rdf:resource="http://ncicb.nci.nih.gov/xml/owl/EVS/Thesaurus.owl#C13020_part_reflexive"/>
    </owl:Class>
    


    <!-- http://ncicb.nci.nih.gov/xml/owl/EVS/Thesaurus.owl#C12306_part_reflexive -->

    <owl:Class rdf:about="http://ncicb.nci.nih.gov/xml/owl/EVS/Thesaurus.owl#C12306_part_reflexive">
        <rdfs:label rdf:datatype="http://www.w3.org/2001/XMLSchema#string">Labium Majus PART REFLEXIVE</rdfs:label>
        <owl:equivalentClass>
            <owl:Restriction>
                <owl:onProperty rdf:resource="http://ncicb.nci.nih.gov/xml/owl/EVS/Thesaurus.owl#R9999"/>
                <owl:someValuesFrom>
                    <owl:Restriction>
                        <owl:onProperty rdf:resource="http://ncicb.nci.nih.gov/xml/owl/EVS/Thesaurus.owl#R101"/>
                        <owl:someValuesFrom rdf:resource="http://ncicb.nci.nih.gov/xml/owl/EVS/Thesaurus.owl#C12306_part_reflexive"/>
                    </owl:Restriction>
                </owl:someValuesFrom>
            </owl:Restriction>
        </owl:equivalentClass>
        <rdfs:subClassOf rdf:resource="http://ncicb.nci.nih.gov/xml/owl/EVS/Thesaurus.owl#C52559_part_reflexive"/>
    </owl:Class>
    


    <!-- http://ncicb.nci.nih.gov/xml/owl/EVS/Thesaurus.owl#C12307_part_reflexive -->

    <owl:Class rdf:about="http://ncicb.nci.nih.gov/xml/owl/EVS/Thesaurus.owl#C12307_part_reflexive">
        <rdfs:label rdf:datatype="http://www.w3.org/2001/XMLSchema#string">Labium Minus PART REFLEXIVE</rdfs:label>
        <owl:equivalentClass>
            <owl:Restriction>
                <owl:onProperty rdf:resource="http://ncicb.nci.nih.gov/xml/owl/EVS/Thesaurus.owl#R9999"/>
                <owl:someValuesFrom>
                    <owl:Restriction>
                        <owl:onProperty rdf:resource="http://ncicb.nci.nih.gov/xml/owl/EVS/Thesaurus.owl#R101"/>
                        <owl:someValuesFrom rdf:resource="http://ncicb.nci.nih.gov/xml/owl/EVS/Thesaurus.owl#C12307_part_reflexive"/>
                    </owl:Restriction>
                </owl:someValuesFrom>
            </owl:Restriction>
        </owl:equivalentClass>
        <rdfs:subClassOf rdf:resource="http://ncicb.nci.nih.gov/xml/owl/EVS/Thesaurus.owl#C52559_part_reflexive"/>
    </owl:Class>
    


    <!-- http://ncicb.nci.nih.gov/xml/owl/EVS/Thesaurus.owl#C12308_part_reflexive -->

    <owl:Class rdf:about="http://ncicb.nci.nih.gov/xml/owl/EVS/Thesaurus.owl#C12308_part_reflexive">
        <rdfs:label rdf:datatype="http://www.w3.org/2001/XMLSchema#string">Clitoris PART REFLEXIVE</rdfs:label>
        <owl:equivalentClass>
            <owl:Restriction>
                <owl:onProperty rdf:resource="http://ncicb.nci.nih.gov/xml/owl/EVS/Thesaurus.owl#R9999"/>
                <owl:someValuesFrom>
                    <owl:Restriction>
                        <owl:onProperty rdf:resource="http://ncicb.nci.nih.gov/xml/owl/EVS/Thesaurus.owl#R101"/>
                        <owl:someValuesFrom rdf:resource="http://ncicb.nci.nih.gov/xml/owl/EVS/Thesaurus.owl#C12308_part_reflexive"/>
                    </owl:Restriction>
                </owl:someValuesFrom>
            </owl:Restriction>
        </owl:equivalentClass>
        <rdfs:subClassOf rdf:resource="http://ncicb.nci.nih.gov/xml/owl/EVS/Thesaurus.owl#C12408_part_reflexive"/>
        <rdfs:subClassOf rdf:resource="http://ncicb.nci.nih.gov/xml/owl/EVS/Thesaurus.owl#C13039_part_reflexive"/>
    </owl:Class>
    


    <!-- http://ncicb.nci.nih.gov/xml/owl/EVS/Thesaurus.owl#C12309_part_reflexive -->

    <owl:Class rdf:about="http://ncicb.nci.nih.gov/xml/owl/EVS/Thesaurus.owl#C12309_part_reflexive">
        <rdfs:label rdf:datatype="http://www.w3.org/2001/XMLSchema#string">Endocervix PART REFLEXIVE</rdfs:label>
        <owl:equivalentClass>
            <owl:Restriction>
                <owl:onProperty rdf:resource="http://ncicb.nci.nih.gov/xml/owl/EVS/Thesaurus.owl#R9999"/>
                <owl:someValuesFrom>
                    <owl:Restriction>
                        <owl:onProperty rdf:resource="http://ncicb.nci.nih.gov/xml/owl/EVS/Thesaurus.owl#R101"/>
                        <owl:someValuesFrom rdf:resource="http://ncicb.nci.nih.gov/xml/owl/EVS/Thesaurus.owl#C12309_part_reflexive"/>
                    </owl:Restriction>
                </owl:someValuesFrom>
            </owl:Restriction>
        </owl:equivalentClass>
        <rdfs:subClassOf rdf:resource="http://ncicb.nci.nih.gov/xml/owl/EVS/Thesaurus.owl#C12311_part_reflexive"/>
    </owl:Class>
    


    <!-- http://ncicb.nci.nih.gov/xml/owl/EVS/Thesaurus.owl#C12310_part_reflexive -->

    <owl:Class rdf:about="http://ncicb.nci.nih.gov/xml/owl/EVS/Thesaurus.owl#C12310_part_reflexive">
        <rdfs:label rdf:datatype="http://www.w3.org/2001/XMLSchema#string">Ectocervix PART REFLEXIVE</rdfs:label>
        <owl:equivalentClass>
            <owl:Restriction>
                <owl:onProperty rdf:resource="http://ncicb.nci.nih.gov/xml/owl/EVS/Thesaurus.owl#R9999"/>
                <owl:someValuesFrom>
                    <owl:Restriction>
                        <owl:onProperty rdf:resource="http://ncicb.nci.nih.gov/xml/owl/EVS/Thesaurus.owl#R101"/>
                        <owl:someValuesFrom rdf:resource="http://ncicb.nci.nih.gov/xml/owl/EVS/Thesaurus.owl#C12310_part_reflexive"/>
                    </owl:Restriction>
                </owl:someValuesFrom>
            </owl:Restriction>
        </owl:equivalentClass>
        <rdfs:subClassOf rdf:resource="http://ncicb.nci.nih.gov/xml/owl/EVS/Thesaurus.owl#C12311_part_reflexive"/>
    </owl:Class>
    


    <!-- http://ncicb.nci.nih.gov/xml/owl/EVS/Thesaurus.owl#C12311_part_reflexive -->

    <owl:Class rdf:about="http://ncicb.nci.nih.gov/xml/owl/EVS/Thesaurus.owl#C12311_part_reflexive">
        <rdfs:label rdf:datatype="http://www.w3.org/2001/XMLSchema#string">Cervix Uteri PART REFLEXIVE</rdfs:label>
        <owl:equivalentClass>
            <owl:Restriction>
                <owl:onProperty rdf:resource="http://ncicb.nci.nih.gov/xml/owl/EVS/Thesaurus.owl#R9999"/>
                <owl:someValuesFrom>
                    <owl:Restriction>
                        <owl:onProperty rdf:resource="http://ncicb.nci.nih.gov/xml/owl/EVS/Thesaurus.owl#R101"/>
                        <owl:someValuesFrom rdf:resource="http://ncicb.nci.nih.gov/xml/owl/EVS/Thesaurus.owl#C12311_part_reflexive"/>
                    </owl:Restriction>
                </owl:someValuesFrom>
            </owl:Restriction>
        </owl:equivalentClass>
        <rdfs:subClassOf rdf:resource="http://ncicb.nci.nih.gov/xml/owl/EVS/Thesaurus.owl#C12405_part_reflexive"/>
        <rdfs:subClassOf rdf:resource="http://ncicb.nci.nih.gov/xml/owl/EVS/Thesaurus.owl#C13039_part_reflexive"/>
    </owl:Class>
    


    <!-- http://ncicb.nci.nih.gov/xml/owl/EVS/Thesaurus.owl#C12312_part_reflexive -->

    <owl:Class rdf:about="http://ncicb.nci.nih.gov/xml/owl/EVS/Thesaurus.owl#C12312_part_reflexive">
        <rdfs:label rdf:datatype="http://www.w3.org/2001/XMLSchema#string">Isthmus Uteri PART REFLEXIVE</rdfs:label>
        <rdfs:subClassOf rdf:resource="http://ncicb.nci.nih.gov/xml/owl/EVS/Thesaurus.owl#C12405_part_reflexive"/>
        <rdfs:subClassOf rdf:resource="http://ncicb.nci.nih.gov/xml/owl/EVS/Thesaurus.owl#C13039_part_reflexive"/>
    </owl:Class>
    


    <!-- http://ncicb.nci.nih.gov/xml/owl/EVS/Thesaurus.owl#C12313_part_reflexive -->

    <owl:Class rdf:about="http://ncicb.nci.nih.gov/xml/owl/EVS/Thesaurus.owl#C12313_part_reflexive">
        <rdfs:label rdf:datatype="http://www.w3.org/2001/XMLSchema#string">Endometrium PART REFLEXIVE</rdfs:label>
        <rdfs:subClassOf rdf:resource="http://ncicb.nci.nih.gov/xml/owl/EVS/Thesaurus.owl#C13166_part_reflexive"/>
        <rdfs:subClassOf rdf:resource="http://ncicb.nci.nih.gov/xml/owl/EVS/Thesaurus.owl#C32514_part_reflexive"/>
    </owl:Class>
    


    <!-- http://ncicb.nci.nih.gov/xml/owl/EVS/Thesaurus.owl#C12314_part_reflexive -->

    <owl:Class rdf:about="http://ncicb.nci.nih.gov/xml/owl/EVS/Thesaurus.owl#C12314_part_reflexive">
        <rdfs:label rdf:datatype="http://www.w3.org/2001/XMLSchema#string">Myometrium PART REFLEXIVE</rdfs:label>
        <rdfs:subClassOf rdf:resource="http://ncicb.nci.nih.gov/xml/owl/EVS/Thesaurus.owl#C12316_part_reflexive"/>
        <rdfs:subClassOf rdf:resource="http://ncicb.nci.nih.gov/xml/owl/EVS/Thesaurus.owl#C12437_part_reflexive"/>
    </owl:Class>
    


    <!-- http://ncicb.nci.nih.gov/xml/owl/EVS/Thesaurus.owl#C12315_part_reflexive -->

    <owl:Class rdf:about="http://ncicb.nci.nih.gov/xml/owl/EVS/Thesaurus.owl#C12315_part_reflexive">
        <rdfs:label rdf:datatype="http://www.w3.org/2001/XMLSchema#string">Fundus Uteri PART REFLEXIVE</rdfs:label>
        <rdfs:subClassOf rdf:resource="http://ncicb.nci.nih.gov/xml/owl/EVS/Thesaurus.owl#C12316_part_reflexive"/>
    </owl:Class>
    


    <!-- http://ncicb.nci.nih.gov/xml/owl/EVS/Thesaurus.owl#C12316_part_reflexive -->

    <owl:Class rdf:about="http://ncicb.nci.nih.gov/xml/owl/EVS/Thesaurus.owl#C12316_part_reflexive">
        <rdfs:label rdf:datatype="http://www.w3.org/2001/XMLSchema#string">Corpus Uteri PART REFLEXIVE</rdfs:label>
        <owl:equivalentClass>
            <owl:Restriction>
                <owl:onProperty rdf:resource="http://ncicb.nci.nih.gov/xml/owl/EVS/Thesaurus.owl#R9999"/>
                <owl:someValuesFrom>
                    <owl:Restriction>
                        <owl:onProperty rdf:resource="http://ncicb.nci.nih.gov/xml/owl/EVS/Thesaurus.owl#R101"/>
                        <owl:someValuesFrom rdf:resource="http://ncicb.nci.nih.gov/xml/owl/EVS/Thesaurus.owl#C12316_part_reflexive"/>
                    </owl:Restriction>
                </owl:someValuesFrom>
            </owl:Restriction>
        </owl:equivalentClass>
        <rdfs:subClassOf rdf:resource="http://ncicb.nci.nih.gov/xml/owl/EVS/Thesaurus.owl#C12405_part_reflexive"/>
        <rdfs:subClassOf rdf:resource="http://ncicb.nci.nih.gov/xml/owl/EVS/Thesaurus.owl#C13039_part_reflexive"/>
    </owl:Class>
    


    <!-- http://ncicb.nci.nih.gov/xml/owl/EVS/Thesaurus.owl#C12318_part_reflexive -->

    <owl:Class rdf:about="http://ncicb.nci.nih.gov/xml/owl/EVS/Thesaurus.owl#C12318_part_reflexive">
        <rdfs:label rdf:datatype="http://www.w3.org/2001/XMLSchema#string">Broad Ligament PART REFLEXIVE</rdfs:label>
        <rdfs:subClassOf rdf:resource="http://ncicb.nci.nih.gov/xml/owl/EVS/Thesaurus.owl#C61360_part_reflexive"/>
    </owl:Class>
    


    <!-- http://ncicb.nci.nih.gov/xml/owl/EVS/Thesaurus.owl#C12319_part_reflexive -->

    <owl:Class rdf:about="http://ncicb.nci.nih.gov/xml/owl/EVS/Thesaurus.owl#C12319_part_reflexive">
        <rdfs:label rdf:datatype="http://www.w3.org/2001/XMLSchema#string">Round Ligament PART REFLEXIVE</rdfs:label>
        <rdfs:subClassOf rdf:resource="http://ncicb.nci.nih.gov/xml/owl/EVS/Thesaurus.owl#C13046_part_reflexive"/>
    </owl:Class>
    


    <!-- http://ncicb.nci.nih.gov/xml/owl/EVS/Thesaurus.owl#C12320_part_reflexive -->

    <owl:Class rdf:about="http://ncicb.nci.nih.gov/xml/owl/EVS/Thesaurus.owl#C12320_part_reflexive">
        <rdfs:label rdf:datatype="http://www.w3.org/2001/XMLSchema#string">Parametrium PART REFLEXIVE</rdfs:label>
        <rdfs:subClassOf rdf:resource="http://ncicb.nci.nih.gov/xml/owl/EVS/Thesaurus.owl#C12405_part_reflexive"/>
        <rdfs:subClassOf rdf:resource="http://ncicb.nci.nih.gov/xml/owl/EVS/Thesaurus.owl#C12801_part_reflexive"/>
    </owl:Class>
    


    <!-- http://ncicb.nci.nih.gov/xml/owl/EVS/Thesaurus.owl#C12321_part_reflexive -->

    <owl:Class rdf:about="http://ncicb.nci.nih.gov/xml/owl/EVS/Thesaurus.owl#C12321_part_reflexive">
        <rdfs:label rdf:datatype="http://www.w3.org/2001/XMLSchema#string">Appendage of the Uterus PART REFLEXIVE</rdfs:label>
        <owl:equivalentClass>
            <owl:Restriction>
                <owl:onProperty rdf:resource="http://ncicb.nci.nih.gov/xml/owl/EVS/Thesaurus.owl#R9999"/>
                <owl:someValuesFrom>
                    <owl:Restriction>
                        <owl:onProperty rdf:resource="http://ncicb.nci.nih.gov/xml/owl/EVS/Thesaurus.owl#R101"/>
                        <owl:someValuesFrom rdf:resource="http://ncicb.nci.nih.gov/xml/owl/EVS/Thesaurus.owl#C12321_part_reflexive"/>
                    </owl:Restriction>
                </owl:someValuesFrom>
            </owl:Restriction>
        </owl:equivalentClass>
        <rdfs:subClassOf rdf:resource="http://ncicb.nci.nih.gov/xml/owl/EVS/Thesaurus.owl#C12402_part_reflexive"/>
        <rdfs:subClassOf rdf:resource="http://ncicb.nci.nih.gov/xml/owl/EVS/Thesaurus.owl#C13039_part_reflexive"/>
    </owl:Class>
    


    <!-- http://ncicb.nci.nih.gov/xml/owl/EVS/Thesaurus.owl#C12323_part_reflexive -->

    <owl:Class rdf:about="http://ncicb.nci.nih.gov/xml/owl/EVS/Thesaurus.owl#C12323_part_reflexive">
        <rdfs:label rdf:datatype="http://www.w3.org/2001/XMLSchema#string">Prepuce PART REFLEXIVE</rdfs:label>
        <rdfs:subClassOf rdf:resource="http://ncicb.nci.nih.gov/xml/owl/EVS/Thesaurus.owl#C12470_part_reflexive"/>
    </owl:Class>
    


    <!-- http://ncicb.nci.nih.gov/xml/owl/EVS/Thesaurus.owl#C12324_part_reflexive -->

    <owl:Class rdf:about="http://ncicb.nci.nih.gov/xml/owl/EVS/Thesaurus.owl#C12324_part_reflexive">
        <rdfs:label rdf:datatype="http://www.w3.org/2001/XMLSchema#string">Glans Penis PART REFLEXIVE</rdfs:label>
        <rdfs:subClassOf rdf:resource="http://ncicb.nci.nih.gov/xml/owl/EVS/Thesaurus.owl#C12409_part_reflexive"/>
        <rdfs:subClassOf rdf:resource="http://ncicb.nci.nih.gov/xml/owl/EVS/Thesaurus.owl#C13038_part_reflexive"/>
    </owl:Class>
    


    <!-- http://ncicb.nci.nih.gov/xml/owl/EVS/Thesaurus.owl#C12325_part_reflexive -->

    <owl:Class rdf:about="http://ncicb.nci.nih.gov/xml/owl/EVS/Thesaurus.owl#C12325_part_reflexive">
        <rdfs:label rdf:datatype="http://www.w3.org/2001/XMLSchema#string">Body of the Penis PART REFLEXIVE</rdfs:label>
        <rdfs:subClassOf rdf:resource="http://ncicb.nci.nih.gov/xml/owl/EVS/Thesaurus.owl#C12409_part_reflexive"/>
        <rdfs:subClassOf rdf:resource="http://ncicb.nci.nih.gov/xml/owl/EVS/Thesaurus.owl#C13038_part_reflexive"/>
    </owl:Class>
    


    <!-- http://ncicb.nci.nih.gov/xml/owl/EVS/Thesaurus.owl#C12328_part_reflexive -->

    <owl:Class rdf:about="http://ncicb.nci.nih.gov/xml/owl/EVS/Thesaurus.owl#C12328_part_reflexive">
        <rdfs:label rdf:datatype="http://www.w3.org/2001/XMLSchema#string">Epididymis PART REFLEXIVE</rdfs:label>
        <owl:equivalentClass>
            <owl:Restriction>
                <owl:onProperty rdf:resource="http://ncicb.nci.nih.gov/xml/owl/EVS/Thesaurus.owl#R9999"/>
                <owl:someValuesFrom>
                    <owl:Restriction>
                        <owl:onProperty rdf:resource="http://ncicb.nci.nih.gov/xml/owl/EVS/Thesaurus.owl#R101"/>
                        <owl:someValuesFrom rdf:resource="http://ncicb.nci.nih.gov/xml/owl/EVS/Thesaurus.owl#C12328_part_reflexive"/>
                    </owl:Restriction>
                </owl:someValuesFrom>
            </owl:Restriction>
        </owl:equivalentClass>
        <rdfs:subClassOf rdf:resource="http://ncicb.nci.nih.gov/xml/owl/EVS/Thesaurus.owl#C12722_part_reflexive"/>
        <rdfs:subClassOf rdf:resource="http://ncicb.nci.nih.gov/xml/owl/EVS/Thesaurus.owl#C13018_part_reflexive"/>
    </owl:Class>
    


    <!-- http://ncicb.nci.nih.gov/xml/owl/EVS/Thesaurus.owl#C12329_part_reflexive -->

    <owl:Class rdf:about="http://ncicb.nci.nih.gov/xml/owl/EVS/Thesaurus.owl#C12329_part_reflexive">
        <rdfs:label rdf:datatype="http://www.w3.org/2001/XMLSchema#string">Spermatic Cord PART REFLEXIVE</rdfs:label>
        <owl:equivalentClass>
            <owl:Restriction>
                <owl:onProperty rdf:resource="http://ncicb.nci.nih.gov/xml/owl/EVS/Thesaurus.owl#R9999"/>
                <owl:someValuesFrom>
                    <owl:Restriction>
                        <owl:onProperty rdf:resource="http://ncicb.nci.nih.gov/xml/owl/EVS/Thesaurus.owl#R101"/>
                        <owl:someValuesFrom rdf:resource="http://ncicb.nci.nih.gov/xml/owl/EVS/Thesaurus.owl#C12329_part_reflexive"/>
                    </owl:Restriction>
                </owl:someValuesFrom>
            </owl:Restriction>
        </owl:equivalentClass>
        <rdfs:subClassOf rdf:resource="http://ncicb.nci.nih.gov/xml/owl/EVS/Thesaurus.owl#C12722_part_reflexive"/>
        <rdfs:subClassOf rdf:resource="http://ncicb.nci.nih.gov/xml/owl/EVS/Thesaurus.owl#C13018_part_reflexive"/>
    </owl:Class>
    


    <!-- http://ncicb.nci.nih.gov/xml/owl/EVS/Thesaurus.owl#C12331_part_reflexive -->

    <owl:Class rdf:about="http://ncicb.nci.nih.gov/xml/owl/EVS/Thesaurus.owl#C12331_part_reflexive">
        <rdfs:label rdf:datatype="http://www.w3.org/2001/XMLSchema#string">Bladder Trigone PART REFLEXIVE</rdfs:label>
        <rdfs:subClassOf rdf:resource="http://ncicb.nci.nih.gov/xml/owl/EVS/Thesaurus.owl#C12414_part_reflexive"/>
        <rdfs:subClassOf rdf:resource="http://ncicb.nci.nih.gov/xml/owl/EVS/Thesaurus.owl#C13035_part_reflexive"/>
    </owl:Class>
    


    <!-- http://ncicb.nci.nih.gov/xml/owl/EVS/Thesaurus.owl#C12332_part_reflexive -->

    <owl:Class rdf:about="http://ncicb.nci.nih.gov/xml/owl/EVS/Thesaurus.owl#C12332_part_reflexive">
        <rdfs:label rdf:datatype="http://www.w3.org/2001/XMLSchema#string">Dome of the Bladder PART REFLEXIVE</rdfs:label>
        <rdfs:subClassOf rdf:resource="http://ncicb.nci.nih.gov/xml/owl/EVS/Thesaurus.owl#C12414_part_reflexive"/>
        <rdfs:subClassOf rdf:resource="http://ncicb.nci.nih.gov/xml/owl/EVS/Thesaurus.owl#C13035_part_reflexive"/>
    </owl:Class>
    


    <!-- http://ncicb.nci.nih.gov/xml/owl/EVS/Thesaurus.owl#C12333_part_reflexive -->

    <owl:Class rdf:about="http://ncicb.nci.nih.gov/xml/owl/EVS/Thesaurus.owl#C12333_part_reflexive">
        <rdfs:label rdf:datatype="http://www.w3.org/2001/XMLSchema#string">Lateral Wall of the Bladder PART REFLEXIVE</rdfs:label>
        <rdfs:subClassOf rdf:resource="http://ncicb.nci.nih.gov/xml/owl/EVS/Thesaurus.owl#C48941_part_reflexive"/>
    </owl:Class>
    


    <!-- http://ncicb.nci.nih.gov/xml/owl/EVS/Thesaurus.owl#C12334_part_reflexive -->

    <owl:Class rdf:about="http://ncicb.nci.nih.gov/xml/owl/EVS/Thesaurus.owl#C12334_part_reflexive">
        <rdfs:label rdf:datatype="http://www.w3.org/2001/XMLSchema#string">Anterior Wall of the Bladder PART REFLEXIVE</rdfs:label>
        <rdfs:subClassOf rdf:resource="http://ncicb.nci.nih.gov/xml/owl/EVS/Thesaurus.owl#C48941_part_reflexive"/>
    </owl:Class>
    


    <!-- http://ncicb.nci.nih.gov/xml/owl/EVS/Thesaurus.owl#C12335_part_reflexive -->

    <owl:Class rdf:about="http://ncicb.nci.nih.gov/xml/owl/EVS/Thesaurus.owl#C12335_part_reflexive">
        <rdfs:label rdf:datatype="http://www.w3.org/2001/XMLSchema#string">Posterior Wall of the Bladder PART REFLEXIVE</rdfs:label>
        <rdfs:subClassOf rdf:resource="http://ncicb.nci.nih.gov/xml/owl/EVS/Thesaurus.owl#C48941_part_reflexive"/>
    </owl:Class>
    


    <!-- http://ncicb.nci.nih.gov/xml/owl/EVS/Thesaurus.owl#C12336_part_reflexive -->

    <owl:Class rdf:about="http://ncicb.nci.nih.gov/xml/owl/EVS/Thesaurus.owl#C12336_part_reflexive">
        <rdfs:label rdf:datatype="http://www.w3.org/2001/XMLSchema#string">Bladder Neck PART REFLEXIVE</rdfs:label>
        <rdfs:subClassOf rdf:resource="http://ncicb.nci.nih.gov/xml/owl/EVS/Thesaurus.owl#C12414_part_reflexive"/>
        <rdfs:subClassOf rdf:resource="http://ncicb.nci.nih.gov/xml/owl/EVS/Thesaurus.owl#C13035_part_reflexive"/>
    </owl:Class>
    


    <!-- http://ncicb.nci.nih.gov/xml/owl/EVS/Thesaurus.owl#C12337_part_reflexive -->

    <owl:Class rdf:about="http://ncicb.nci.nih.gov/xml/owl/EVS/Thesaurus.owl#C12337_part_reflexive">
        <rdfs:label rdf:datatype="http://www.w3.org/2001/XMLSchema#string">Ureteric Orifice PART REFLEXIVE</rdfs:label>
        <rdfs:subClassOf rdf:resource="http://ncicb.nci.nih.gov/xml/owl/EVS/Thesaurus.owl#C12414_part_reflexive"/>
        <rdfs:subClassOf rdf:resource="http://ncicb.nci.nih.gov/xml/owl/EVS/Thesaurus.owl#C13035_part_reflexive"/>
    </owl:Class>
    


    <!-- http://ncicb.nci.nih.gov/xml/owl/EVS/Thesaurus.owl#C12338_part_reflexive -->

    <owl:Class rdf:about="http://ncicb.nci.nih.gov/xml/owl/EVS/Thesaurus.owl#C12338_part_reflexive">
        <rdfs:label rdf:datatype="http://www.w3.org/2001/XMLSchema#string">Urachus PART REFLEXIVE</rdfs:label>
        <rdfs:subClassOf rdf:resource="http://ncicb.nci.nih.gov/xml/owl/EVS/Thesaurus.owl#C28147_part_reflexive"/>
        <rdfs:subClassOf rdf:resource="http://ncicb.nci.nih.gov/xml/owl/EVS/Thesaurus.owl#C34237_part_reflexive"/>
    </owl:Class>
    


    <!-- http://ncicb.nci.nih.gov/xml/owl/EVS/Thesaurus.owl#C12339_part_reflexive -->

    <owl:Class rdf:about="http://ncicb.nci.nih.gov/xml/owl/EVS/Thesaurus.owl#C12339_part_reflexive">
        <rdfs:label rdf:datatype="http://www.w3.org/2001/XMLSchema#string">Paraurethral Gland PART REFLEXIVE</rdfs:label>
        <owl:equivalentClass>
            <owl:Restriction>
                <owl:onProperty rdf:resource="http://ncicb.nci.nih.gov/xml/owl/EVS/Thesaurus.owl#R9999"/>
                <owl:someValuesFrom>
                    <owl:Restriction>
                        <owl:onProperty rdf:resource="http://ncicb.nci.nih.gov/xml/owl/EVS/Thesaurus.owl#R101"/>
                        <owl:someValuesFrom rdf:resource="http://ncicb.nci.nih.gov/xml/owl/EVS/Thesaurus.owl#C12339_part_reflexive"/>
                    </owl:Restriction>
                </owl:someValuesFrom>
            </owl:Restriction>
        </owl:equivalentClass>
        <rdfs:subClassOf rdf:resource="http://ncicb.nci.nih.gov/xml/owl/EVS/Thesaurus.owl#C12413_part_reflexive"/>
        <rdfs:subClassOf rdf:resource="http://ncicb.nci.nih.gov/xml/owl/EVS/Thesaurus.owl#C12712_part_reflexive"/>
    </owl:Class>
    


    <!-- http://ncicb.nci.nih.gov/xml/owl/EVS/Thesaurus.owl#C12341_part_reflexive -->

    <owl:Class rdf:about="http://ncicb.nci.nih.gov/xml/owl/EVS/Thesaurus.owl#C12341_part_reflexive">
        <rdfs:label rdf:datatype="http://www.w3.org/2001/XMLSchema#string">Conjunctiva PART REFLEXIVE</rdfs:label>
        <owl:equivalentClass>
            <owl:Restriction>
                <owl:onProperty rdf:resource="http://ncicb.nci.nih.gov/xml/owl/EVS/Thesaurus.owl#R9999"/>
                <owl:someValuesFrom>
                    <owl:Restriction>
                        <owl:onProperty rdf:resource="http://ncicb.nci.nih.gov/xml/owl/EVS/Thesaurus.owl#R101"/>
                        <owl:someValuesFrom rdf:resource="http://ncicb.nci.nih.gov/xml/owl/EVS/Thesaurus.owl#C12341_part_reflexive"/>
                    </owl:Restriction>
                </owl:someValuesFrom>
            </owl:Restriction>
        </owl:equivalentClass>
        <rdfs:subClassOf rdf:resource="http://ncicb.nci.nih.gov/xml/owl/EVS/Thesaurus.owl#C13166_part_reflexive"/>
        <rdfs:subClassOf rdf:resource="http://ncicb.nci.nih.gov/xml/owl/EVS/Thesaurus.owl#C32574_part_reflexive"/>
    </owl:Class>
    


    <!-- http://ncicb.nci.nih.gov/xml/owl/EVS/Thesaurus.owl#C12342_part_reflexive -->

    <owl:Class rdf:about="http://ncicb.nci.nih.gov/xml/owl/EVS/Thesaurus.owl#C12342_part_reflexive">
        <rdfs:label rdf:datatype="http://www.w3.org/2001/XMLSchema#string">Cornea PART REFLEXIVE</rdfs:label>
        <owl:equivalentClass>
            <owl:Restriction>
                <owl:onProperty rdf:resource="http://ncicb.nci.nih.gov/xml/owl/EVS/Thesaurus.owl#R9999"/>
                <owl:someValuesFrom>
                    <owl:Restriction>
                        <owl:onProperty rdf:resource="http://ncicb.nci.nih.gov/xml/owl/EVS/Thesaurus.owl#R101"/>
                        <owl:someValuesFrom rdf:resource="http://ncicb.nci.nih.gov/xml/owl/EVS/Thesaurus.owl#C12342_part_reflexive"/>
                    </owl:Restriction>
                </owl:someValuesFrom>
            </owl:Restriction>
        </owl:equivalentClass>
        <rdfs:subClassOf rdf:resource="http://ncicb.nci.nih.gov/xml/owl/EVS/Thesaurus.owl#C32371_part_reflexive"/>
        <rdfs:subClassOf rdf:resource="http://ncicb.nci.nih.gov/xml/owl/EVS/Thesaurus.owl#C33452_part_reflexive"/>
    </owl:Class>
    


    <!-- http://ncicb.nci.nih.gov/xml/owl/EVS/Thesaurus.owl#C12343_part_reflexive -->

    <owl:Class rdf:about="http://ncicb.nci.nih.gov/xml/owl/EVS/Thesaurus.owl#C12343_part_reflexive">
        <rdfs:label rdf:datatype="http://www.w3.org/2001/XMLSchema#string">Retina PART REFLEXIVE</rdfs:label>
        <owl:equivalentClass>
            <owl:Restriction>
                <owl:onProperty rdf:resource="http://ncicb.nci.nih.gov/xml/owl/EVS/Thesaurus.owl#R9999"/>
                <owl:someValuesFrom>
                    <owl:Restriction>
                        <owl:onProperty rdf:resource="http://ncicb.nci.nih.gov/xml/owl/EVS/Thesaurus.owl#R101"/>
                        <owl:someValuesFrom rdf:resource="http://ncicb.nci.nih.gov/xml/owl/EVS/Thesaurus.owl#C12343_part_reflexive"/>
                    </owl:Restriction>
                </owl:someValuesFrom>
            </owl:Restriction>
        </owl:equivalentClass>
        <rdfs:subClassOf rdf:resource="http://ncicb.nci.nih.gov/xml/owl/EVS/Thesaurus.owl#C12401_part_reflexive"/>
        <rdfs:subClassOf rdf:resource="http://ncicb.nci.nih.gov/xml/owl/EVS/Thesaurus.owl#C13019_part_reflexive"/>
    </owl:Class>
    


    <!-- http://ncicb.nci.nih.gov/xml/owl/EVS/Thesaurus.owl#C12344_part_reflexive -->

    <owl:Class rdf:about="http://ncicb.nci.nih.gov/xml/owl/EVS/Thesaurus.owl#C12344_part_reflexive">
        <rdfs:label rdf:datatype="http://www.w3.org/2001/XMLSchema#string">Choroid PART REFLEXIVE</rdfs:label>
        <owl:equivalentClass>
            <owl:Restriction>
                <owl:onProperty rdf:resource="http://ncicb.nci.nih.gov/xml/owl/EVS/Thesaurus.owl#R9999"/>
                <owl:someValuesFrom>
                    <owl:Restriction>
                        <owl:onProperty rdf:resource="http://ncicb.nci.nih.gov/xml/owl/EVS/Thesaurus.owl#R101"/>
                        <owl:someValuesFrom rdf:resource="http://ncicb.nci.nih.gov/xml/owl/EVS/Thesaurus.owl#C12344_part_reflexive"/>
                    </owl:Restriction>
                </owl:someValuesFrom>
            </owl:Restriction>
        </owl:equivalentClass>
        <rdfs:subClassOf rdf:resource="http://ncicb.nci.nih.gov/xml/owl/EVS/Thesaurus.owl#C12749_part_reflexive"/>
        <rdfs:subClassOf rdf:resource="http://ncicb.nci.nih.gov/xml/owl/EVS/Thesaurus.owl#C12811_part_reflexive"/>
    </owl:Class>
    


    <!-- http://ncicb.nci.nih.gov/xml/owl/EVS/Thesaurus.owl#C12345_part_reflexive -->

    <owl:Class rdf:about="http://ncicb.nci.nih.gov/xml/owl/EVS/Thesaurus.owl#C12345_part_reflexive">
        <rdfs:label rdf:datatype="http://www.w3.org/2001/XMLSchema#string">Ciliary Body PART REFLEXIVE</rdfs:label>
        <owl:equivalentClass>
            <owl:Restriction>
                <owl:onProperty rdf:resource="http://ncicb.nci.nih.gov/xml/owl/EVS/Thesaurus.owl#R9999"/>
                <owl:someValuesFrom>
                    <owl:Restriction>
                        <owl:onProperty rdf:resource="http://ncicb.nci.nih.gov/xml/owl/EVS/Thesaurus.owl#R101"/>
                        <owl:someValuesFrom rdf:resource="http://ncicb.nci.nih.gov/xml/owl/EVS/Thesaurus.owl#C12345_part_reflexive"/>
                    </owl:Restriction>
                </owl:someValuesFrom>
            </owl:Restriction>
        </owl:equivalentClass>
        <rdfs:subClassOf rdf:resource="http://ncicb.nci.nih.gov/xml/owl/EVS/Thesaurus.owl#C12811_part_reflexive"/>
    </owl:Class>
    


    <!-- http://ncicb.nci.nih.gov/xml/owl/EVS/Thesaurus.owl#C12346_part_reflexive -->

    <owl:Class rdf:about="http://ncicb.nci.nih.gov/xml/owl/EVS/Thesaurus.owl#C12346_part_reflexive">
        <rdfs:label rdf:datatype="http://www.w3.org/2001/XMLSchema#string">Lacrimal Gland PART REFLEXIVE</rdfs:label>
        <owl:equivalentClass>
            <owl:Restriction>
                <owl:onProperty rdf:resource="http://ncicb.nci.nih.gov/xml/owl/EVS/Thesaurus.owl#R9999"/>
                <owl:someValuesFrom>
                    <owl:Restriction>
                        <owl:onProperty rdf:resource="http://ncicb.nci.nih.gov/xml/owl/EVS/Thesaurus.owl#R101"/>
                        <owl:someValuesFrom rdf:resource="http://ncicb.nci.nih.gov/xml/owl/EVS/Thesaurus.owl#C12346_part_reflexive"/>
                    </owl:Restriction>
                </owl:someValuesFrom>
            </owl:Restriction>
        </owl:equivalentClass>
        <rdfs:subClassOf rdf:resource="http://ncicb.nci.nih.gov/xml/owl/EVS/Thesaurus.owl#C12712_part_reflexive"/>
        <rdfs:subClassOf rdf:resource="http://ncicb.nci.nih.gov/xml/owl/EVS/Thesaurus.owl#C32905_part_reflexive"/>
    </owl:Class>
    


    <!-- http://ncicb.nci.nih.gov/xml/owl/EVS/Thesaurus.owl#C12347_part_reflexive -->

    <owl:Class rdf:about="http://ncicb.nci.nih.gov/xml/owl/EVS/Thesaurus.owl#C12347_part_reflexive">
        <rdfs:label rdf:datatype="http://www.w3.org/2001/XMLSchema#string">Orbit PART REFLEXIVE</rdfs:label>
        <owl:equivalentClass>
            <owl:Restriction>
                <owl:onProperty rdf:resource="http://ncicb.nci.nih.gov/xml/owl/EVS/Thesaurus.owl#R9999"/>
                <owl:someValuesFrom>
                    <owl:Restriction>
                        <owl:onProperty rdf:resource="http://ncicb.nci.nih.gov/xml/owl/EVS/Thesaurus.owl#R101"/>
                        <owl:someValuesFrom rdf:resource="http://ncicb.nci.nih.gov/xml/owl/EVS/Thesaurus.owl#C12347_part_reflexive"/>
                    </owl:Restriction>
                </owl:someValuesFrom>
            </owl:Restriction>
        </owl:equivalentClass>
        <rdfs:subClassOf rdf:resource="http://ncicb.nci.nih.gov/xml/owl/EVS/Thesaurus.owl#C12789_part_reflexive"/>
        <rdfs:subClassOf rdf:resource="http://ncicb.nci.nih.gov/xml/owl/EVS/Thesaurus.owl#C25444_part_reflexive"/>
    </owl:Class>
    


    <!-- http://ncicb.nci.nih.gov/xml/owl/EVS/Thesaurus.owl#C12348_part_reflexive -->

    <owl:Class rdf:about="http://ncicb.nci.nih.gov/xml/owl/EVS/Thesaurus.owl#C12348_part_reflexive">
        <rdfs:label rdf:datatype="http://www.w3.org/2001/XMLSchema#string">Meninges PART REFLEXIVE</rdfs:label>
        <owl:equivalentClass>
            <owl:Restriction>
                <owl:onProperty rdf:resource="http://ncicb.nci.nih.gov/xml/owl/EVS/Thesaurus.owl#R9999"/>
                <owl:someValuesFrom>
                    <owl:Restriction>
                        <owl:onProperty rdf:resource="http://ncicb.nci.nih.gov/xml/owl/EVS/Thesaurus.owl#R101"/>
                        <owl:someValuesFrom rdf:resource="http://ncicb.nci.nih.gov/xml/owl/EVS/Thesaurus.owl#C12348_part_reflexive"/>
                    </owl:Restriction>
                </owl:someValuesFrom>
            </owl:Restriction>
        </owl:equivalentClass>
        <rdfs:subClassOf rdf:resource="http://ncicb.nci.nih.gov/xml/owl/EVS/Thesaurus.owl#C33077_part_reflexive"/>
    </owl:Class>
    


    <!-- http://ncicb.nci.nih.gov/xml/owl/EVS/Thesaurus.owl#C12349_part_reflexive -->

    <owl:Class rdf:about="http://ncicb.nci.nih.gov/xml/owl/EVS/Thesaurus.owl#C12349_part_reflexive">
        <rdfs:label rdf:datatype="http://www.w3.org/2001/XMLSchema#string">Cerebral Meninges PART REFLEXIVE</rdfs:label>
        <rdfs:subClassOf rdf:resource="http://ncicb.nci.nih.gov/xml/owl/EVS/Thesaurus.owl#C12348_part_reflexive"/>
        <rdfs:subClassOf rdf:resource="http://ncicb.nci.nih.gov/xml/owl/EVS/Thesaurus.owl#C12439_part_reflexive"/>
    </owl:Class>
    


    <!-- http://ncicb.nci.nih.gov/xml/owl/EVS/Thesaurus.owl#C12350_part_reflexive -->

    <owl:Class rdf:about="http://ncicb.nci.nih.gov/xml/owl/EVS/Thesaurus.owl#C12350_part_reflexive">
        <rdfs:label rdf:datatype="http://www.w3.org/2001/XMLSchema#string">Spinal Meninges PART REFLEXIVE</rdfs:label>
        <rdfs:subClassOf rdf:resource="http://ncicb.nci.nih.gov/xml/owl/EVS/Thesaurus.owl#C12348_part_reflexive"/>
    </owl:Class>
    


    <!-- http://ncicb.nci.nih.gov/xml/owl/EVS/Thesaurus.owl#C12351_part_reflexive -->

    <owl:Class rdf:about="http://ncicb.nci.nih.gov/xml/owl/EVS/Thesaurus.owl#C12351_part_reflexive">
        <rdfs:label rdf:datatype="http://www.w3.org/2001/XMLSchema#string">Cerebral Hemisphere PART REFLEXIVE</rdfs:label>
        <owl:equivalentClass>
            <owl:Restriction>
                <owl:onProperty rdf:resource="http://ncicb.nci.nih.gov/xml/owl/EVS/Thesaurus.owl#R9999"/>
                <owl:someValuesFrom>
                    <owl:Restriction>
                        <owl:onProperty rdf:resource="http://ncicb.nci.nih.gov/xml/owl/EVS/Thesaurus.owl#R101"/>
                        <owl:someValuesFrom rdf:resource="http://ncicb.nci.nih.gov/xml/owl/EVS/Thesaurus.owl#C12351_part_reflexive"/>
                    </owl:Restriction>
                </owl:someValuesFrom>
            </owl:Restriction>
        </owl:equivalentClass>
        <rdfs:subClassOf rdf:resource="http://ncicb.nci.nih.gov/xml/owl/EVS/Thesaurus.owl#C12512_part_reflexive"/>
        <rdfs:subClassOf rdf:resource="http://ncicb.nci.nih.gov/xml/owl/EVS/Thesaurus.owl#C40185_part_reflexive"/>
    </owl:Class>
    


    <!-- http://ncicb.nci.nih.gov/xml/owl/EVS/Thesaurus.owl#C12352_part_reflexive -->

    <owl:Class rdf:about="http://ncicb.nci.nih.gov/xml/owl/EVS/Thesaurus.owl#C12352_part_reflexive">
        <rdfs:label rdf:datatype="http://www.w3.org/2001/XMLSchema#string">Frontal Lobe PART REFLEXIVE</rdfs:label>
        <owl:equivalentClass>
            <owl:Restriction>
                <owl:onProperty rdf:resource="http://ncicb.nci.nih.gov/xml/owl/EVS/Thesaurus.owl#R9999"/>
                <owl:someValuesFrom>
                    <owl:Restriction>
                        <owl:onProperty rdf:resource="http://ncicb.nci.nih.gov/xml/owl/EVS/Thesaurus.owl#R101"/>
                        <owl:someValuesFrom rdf:resource="http://ncicb.nci.nih.gov/xml/owl/EVS/Thesaurus.owl#C12352_part_reflexive"/>
                    </owl:Restriction>
                </owl:someValuesFrom>
            </owl:Restriction>
        </owl:equivalentClass>
        <rdfs:subClassOf rdf:resource="http://ncicb.nci.nih.gov/xml/owl/EVS/Thesaurus.owl#C12351_part_reflexive"/>
    </owl:Class>
    


    <!-- http://ncicb.nci.nih.gov/xml/owl/EVS/Thesaurus.owl#C12353_part_reflexive -->

    <owl:Class rdf:about="http://ncicb.nci.nih.gov/xml/owl/EVS/Thesaurus.owl#C12353_part_reflexive">
        <rdfs:label rdf:datatype="http://www.w3.org/2001/XMLSchema#string">Temporal Lobe PART REFLEXIVE</rdfs:label>
        <rdfs:subClassOf rdf:resource="http://ncicb.nci.nih.gov/xml/owl/EVS/Thesaurus.owl#C12351_part_reflexive"/>
    </owl:Class>
    


    <!-- http://ncicb.nci.nih.gov/xml/owl/EVS/Thesaurus.owl#C12354_part_reflexive -->

    <owl:Class rdf:about="http://ncicb.nci.nih.gov/xml/owl/EVS/Thesaurus.owl#C12354_part_reflexive">
        <rdfs:label rdf:datatype="http://www.w3.org/2001/XMLSchema#string">Parietal Lobe PART REFLEXIVE</rdfs:label>
        <rdfs:subClassOf rdf:resource="http://ncicb.nci.nih.gov/xml/owl/EVS/Thesaurus.owl#C12351_part_reflexive"/>
    </owl:Class>
    


    <!-- http://ncicb.nci.nih.gov/xml/owl/EVS/Thesaurus.owl#C12355_part_reflexive -->

    <owl:Class rdf:about="http://ncicb.nci.nih.gov/xml/owl/EVS/Thesaurus.owl#C12355_part_reflexive">
        <rdfs:label rdf:datatype="http://www.w3.org/2001/XMLSchema#string">Occipital Lobe PART REFLEXIVE</rdfs:label>
        <rdfs:subClassOf rdf:resource="http://ncicb.nci.nih.gov/xml/owl/EVS/Thesaurus.owl#C12351_part_reflexive"/>
    </owl:Class>
    


    <!-- http://ncicb.nci.nih.gov/xml/owl/EVS/Thesaurus.owl#C12356_part_reflexive -->

    <owl:Class rdf:about="http://ncicb.nci.nih.gov/xml/owl/EVS/Thesaurus.owl#C12356_part_reflexive">
        <rdfs:label rdf:datatype="http://www.w3.org/2001/XMLSchema#string">Brain Ventricle PART REFLEXIVE</rdfs:label>
        <owl:equivalentClass>
            <owl:Restriction>
                <owl:onProperty rdf:resource="http://ncicb.nci.nih.gov/xml/owl/EVS/Thesaurus.owl#R9999"/>
                <owl:someValuesFrom>
                    <owl:Restriction>
                        <owl:onProperty rdf:resource="http://ncicb.nci.nih.gov/xml/owl/EVS/Thesaurus.owl#R101"/>
                        <owl:someValuesFrom rdf:resource="http://ncicb.nci.nih.gov/xml/owl/EVS/Thesaurus.owl#C12356_part_reflexive"/>
                    </owl:Restriction>
                </owl:someValuesFrom>
            </owl:Restriction>
        </owl:equivalentClass>
        <rdfs:subClassOf rdf:resource="http://ncicb.nci.nih.gov/xml/owl/EVS/Thesaurus.owl#C12439_part_reflexive"/>
        <rdfs:subClassOf rdf:resource="http://ncicb.nci.nih.gov/xml/owl/EVS/Thesaurus.owl#C13031_part_reflexive"/>
    </owl:Class>
    


    <!-- http://ncicb.nci.nih.gov/xml/owl/EVS/Thesaurus.owl#C12357_part_reflexive -->

    <owl:Class rdf:about="http://ncicb.nci.nih.gov/xml/owl/EVS/Thesaurus.owl#C12357_part_reflexive">
        <rdfs:label rdf:datatype="http://www.w3.org/2001/XMLSchema#string">Craniopharyngeal Duct PART REFLEXIVE</rdfs:label>
        <rdfs:subClassOf rdf:resource="http://ncicb.nci.nih.gov/xml/owl/EVS/Thesaurus.owl#C33904_part_reflexive"/>
    </owl:Class>
    


    <!-- http://ncicb.nci.nih.gov/xml/owl/EVS/Thesaurus.owl#C12358_part_reflexive -->

    <owl:Class rdf:about="http://ncicb.nci.nih.gov/xml/owl/EVS/Thesaurus.owl#C12358_part_reflexive">
        <rdfs:label rdf:datatype="http://www.w3.org/2001/XMLSchema#string">Head and Neck Lymph Node PART REFLEXIVE</rdfs:label>
        <rdfs:subClassOf rdf:resource="http://ncicb.nci.nih.gov/xml/owl/EVS/Thesaurus.owl#C12418_part_reflexive"/>
        <rdfs:subClassOf rdf:resource="http://ncicb.nci.nih.gov/xml/owl/EVS/Thesaurus.owl#C33027_part_reflexive"/>
    </owl:Class>
    


    <!-- http://ncicb.nci.nih.gov/xml/owl/EVS/Thesaurus.owl#C12359_part_reflexive -->

    <owl:Class rdf:about="http://ncicb.nci.nih.gov/xml/owl/EVS/Thesaurus.owl#C12359_part_reflexive">
        <rdfs:label rdf:datatype="http://www.w3.org/2001/XMLSchema#string">Intrathoracic Lymph Node PART REFLEXIVE</rdfs:label>
        <rdfs:subClassOf rdf:resource="http://ncicb.nci.nih.gov/xml/owl/EVS/Thesaurus.owl#C12905_part_reflexive"/>
        <rdfs:subClassOf rdf:resource="http://ncicb.nci.nih.gov/xml/owl/EVS/Thesaurus.owl#C33769_part_reflexive"/>
    </owl:Class>
    


    <!-- http://ncicb.nci.nih.gov/xml/owl/EVS/Thesaurus.owl#C12360_part_reflexive -->

    <owl:Class rdf:about="http://ncicb.nci.nih.gov/xml/owl/EVS/Thesaurus.owl#C12360_part_reflexive">
        <rdfs:label rdf:datatype="http://www.w3.org/2001/XMLSchema#string">Intra-Abdominal Lymph Node PART REFLEXIVE</rdfs:label>
        <rdfs:subClassOf rdf:resource="http://ncicb.nci.nih.gov/xml/owl/EVS/Thesaurus.owl#C12664_part_reflexive"/>
        <rdfs:subClassOf rdf:resource="http://ncicb.nci.nih.gov/xml/owl/EVS/Thesaurus.owl#C33027_part_reflexive"/>
    </owl:Class>
    


    <!-- http://ncicb.nci.nih.gov/xml/owl/EVS/Thesaurus.owl#C12362_part_reflexive -->

    <owl:Class rdf:about="http://ncicb.nci.nih.gov/xml/owl/EVS/Thesaurus.owl#C12362_part_reflexive">
        <rdfs:label rdf:datatype="http://www.w3.org/2001/XMLSchema#string">Lymph Node of Inguinal Region or Leg PART REFLEXIVE</rdfs:label>
        <rdfs:subClassOf rdf:resource="http://ncicb.nci.nih.gov/xml/owl/EVS/Thesaurus.owl#C33027_part_reflexive"/>
    </owl:Class>
    


    <!-- http://ncicb.nci.nih.gov/xml/owl/EVS/Thesaurus.owl#C12363_part_reflexive -->

    <owl:Class rdf:about="http://ncicb.nci.nih.gov/xml/owl/EVS/Thesaurus.owl#C12363_part_reflexive">
        <rdfs:label rdf:datatype="http://www.w3.org/2001/XMLSchema#string">Pelvic Lymph Node PART REFLEXIVE</rdfs:label>
        <rdfs:subClassOf rdf:resource="http://ncicb.nci.nih.gov/xml/owl/EVS/Thesaurus.owl#C12767_part_reflexive"/>
        <rdfs:subClassOf rdf:resource="http://ncicb.nci.nih.gov/xml/owl/EVS/Thesaurus.owl#C33027_part_reflexive"/>
    </owl:Class>
    


    <!-- http://ncicb.nci.nih.gov/xml/owl/EVS/Thesaurus.owl#C12365_part_reflexive -->

    <owl:Class rdf:about="http://ncicb.nci.nih.gov/xml/owl/EVS/Thesaurus.owl#C12365_part_reflexive">
        <rdfs:label rdf:datatype="http://www.w3.org/2001/XMLSchema#string">Amnion PART REFLEXIVE</rdfs:label>
        <rdfs:subClassOf rdf:resource="http://ncicb.nci.nih.gov/xml/owl/EVS/Thesaurus.owl#C34055_part_reflexive"/>
    </owl:Class>
    


    <!-- http://ncicb.nci.nih.gov/xml/owl/EVS/Thesaurus.owl#C12366_part_reflexive -->

    <owl:Class rdf:about="http://ncicb.nci.nih.gov/xml/owl/EVS/Thesaurus.owl#C12366_part_reflexive">
        <rdfs:label rdf:datatype="http://www.w3.org/2001/XMLSchema#string">Bone PART REFLEXIVE</rdfs:label>
        <owl:equivalentClass>
            <owl:Restriction>
                <owl:onProperty rdf:resource="http://ncicb.nci.nih.gov/xml/owl/EVS/Thesaurus.owl#R9999"/>
                <owl:someValuesFrom>
                    <owl:Restriction>
                        <owl:onProperty rdf:resource="http://ncicb.nci.nih.gov/xml/owl/EVS/Thesaurus.owl#R101"/>
                        <owl:someValuesFrom rdf:resource="http://ncicb.nci.nih.gov/xml/owl/EVS/Thesaurus.owl#C12366_part_reflexive"/>
                    </owl:Restriction>
                </owl:someValuesFrom>
            </owl:Restriction>
        </owl:equivalentClass>
        <rdfs:subClassOf rdf:resource="http://ncicb.nci.nih.gov/xml/owl/EVS/Thesaurus.owl#C12788_part_reflexive"/>
        <rdfs:subClassOf rdf:resource="http://ncicb.nci.nih.gov/xml/owl/EVS/Thesaurus.owl#C34076_part_reflexive"/>
    </owl:Class>
    


    <!-- http://ncicb.nci.nih.gov/xml/owl/EVS/Thesaurus.owl#C12367_part_reflexive -->

    <owl:Class rdf:about="http://ncicb.nci.nih.gov/xml/owl/EVS/Thesaurus.owl#C12367_part_reflexive">
        <rdfs:label rdf:datatype="http://www.w3.org/2001/XMLSchema#string">Mammary Gland PART REFLEXIVE</rdfs:label>
        <owl:equivalentClass>
            <owl:Restriction>
                <owl:onProperty rdf:resource="http://ncicb.nci.nih.gov/xml/owl/EVS/Thesaurus.owl#R9999"/>
                <owl:someValuesFrom>
                    <owl:Restriction>
                        <owl:onProperty rdf:resource="http://ncicb.nci.nih.gov/xml/owl/EVS/Thesaurus.owl#R101"/>
                        <owl:someValuesFrom rdf:resource="http://ncicb.nci.nih.gov/xml/owl/EVS/Thesaurus.owl#C12367_part_reflexive"/>
                    </owl:Restriction>
                </owl:someValuesFrom>
            </owl:Restriction>
        </owl:equivalentClass>
        <rdfs:subClassOf rdf:resource="http://ncicb.nci.nih.gov/xml/owl/EVS/Thesaurus.owl#C12712_part_reflexive"/>
        <rdfs:subClassOf rdf:resource="http://ncicb.nci.nih.gov/xml/owl/EVS/Thesaurus.owl#C12971_part_reflexive"/>
        <rdfs:subClassOf rdf:resource="http://ncicb.nci.nih.gov/xml/owl/EVS/Thesaurus.owl#C13020_part_reflexive"/>
    </owl:Class>
    


    <!-- http://ncicb.nci.nih.gov/xml/owl/EVS/Thesaurus.owl#C12368_part_reflexive -->

    <owl:Class rdf:about="http://ncicb.nci.nih.gov/xml/owl/EVS/Thesaurus.owl#C12368_part_reflexive">
        <rdfs:label rdf:datatype="http://www.w3.org/2001/XMLSchema#string">Areola PART REFLEXIVE</rdfs:label>
        <rdfs:subClassOf rdf:resource="http://ncicb.nci.nih.gov/xml/owl/EVS/Thesaurus.owl#C12971_part_reflexive"/>
        <rdfs:subClassOf rdf:resource="http://ncicb.nci.nih.gov/xml/owl/EVS/Thesaurus.owl#C13020_part_reflexive"/>
    </owl:Class>
    


    <!-- http://ncicb.nci.nih.gov/xml/owl/EVS/Thesaurus.owl#C12369_part_reflexive -->

    <owl:Class rdf:about="http://ncicb.nci.nih.gov/xml/owl/EVS/Thesaurus.owl#C12369_part_reflexive">
        <rdfs:label rdf:datatype="http://www.w3.org/2001/XMLSchema#string">Breast Fat Pad PART REFLEXIVE</rdfs:label>
        <rdfs:subClassOf rdf:resource="http://ncicb.nci.nih.gov/xml/owl/EVS/Thesaurus.owl#C12971_part_reflexive"/>
        <rdfs:subClassOf rdf:resource="http://ncicb.nci.nih.gov/xml/owl/EVS/Thesaurus.owl#C13020_part_reflexive"/>
    </owl:Class>
    


    <!-- http://ncicb.nci.nih.gov/xml/owl/EVS/Thesaurus.owl#C12370_part_reflexive -->

    <owl:Class rdf:about="http://ncicb.nci.nih.gov/xml/owl/EVS/Thesaurus.owl#C12370_part_reflexive">
        <rdfs:label rdf:datatype="http://www.w3.org/2001/XMLSchema#string">Mammary Gland Tissue PART REFLEXIVE</rdfs:label>
        <owl:equivalentClass>
            <owl:Restriction>
                <owl:onProperty rdf:resource="http://ncicb.nci.nih.gov/xml/owl/EVS/Thesaurus.owl#R9999"/>
                <owl:someValuesFrom>
                    <owl:Restriction>
                        <owl:onProperty rdf:resource="http://ncicb.nci.nih.gov/xml/owl/EVS/Thesaurus.owl#R101"/>
                        <owl:someValuesFrom rdf:resource="http://ncicb.nci.nih.gov/xml/owl/EVS/Thesaurus.owl#C12370_part_reflexive"/>
                    </owl:Restriction>
                </owl:someValuesFrom>
            </owl:Restriction>
        </owl:equivalentClass>
        <rdfs:subClassOf rdf:resource="http://ncicb.nci.nih.gov/xml/owl/EVS/Thesaurus.owl#C12367_part_reflexive"/>
        <rdfs:subClassOf rdf:resource="http://ncicb.nci.nih.gov/xml/owl/EVS/Thesaurus.owl#C12801_part_reflexive"/>
    </owl:Class>
    


    <!-- http://ncicb.nci.nih.gov/xml/owl/EVS/Thesaurus.owl#C12371_part_reflexive -->

    <owl:Class rdf:about="http://ncicb.nci.nih.gov/xml/owl/EVS/Thesaurus.owl#C12371_part_reflexive">
        <rdfs:label rdf:datatype="http://www.w3.org/2001/XMLSchema#string">Myocardium PART REFLEXIVE</rdfs:label>
        <rdfs:subClassOf rdf:resource="http://ncicb.nci.nih.gov/xml/owl/EVS/Thesaurus.owl#C12436_part_reflexive"/>
        <rdfs:subClassOf rdf:resource="http://ncicb.nci.nih.gov/xml/owl/EVS/Thesaurus.owl#C12727_part_reflexive"/>
    </owl:Class>
    


    <!-- http://ncicb.nci.nih.gov/xml/owl/EVS/Thesaurus.owl#C12372_part_reflexive -->

    <owl:Class rdf:about="http://ncicb.nci.nih.gov/xml/owl/EVS/Thesaurus.owl#C12372_part_reflexive">
        <rdfs:label rdf:datatype="http://www.w3.org/2001/XMLSchema#string">Artery PART REFLEXIVE</rdfs:label>
        <owl:equivalentClass>
            <owl:Restriction>
                <owl:onProperty rdf:resource="http://ncicb.nci.nih.gov/xml/owl/EVS/Thesaurus.owl#R9999"/>
                <owl:someValuesFrom>
                    <owl:Restriction>
                        <owl:onProperty rdf:resource="http://ncicb.nci.nih.gov/xml/owl/EVS/Thesaurus.owl#R101"/>
                        <owl:someValuesFrom rdf:resource="http://ncicb.nci.nih.gov/xml/owl/EVS/Thesaurus.owl#C12372_part_reflexive"/>
                    </owl:Restriction>
                </owl:someValuesFrom>
            </owl:Restriction>
        </owl:equivalentClass>
        <rdfs:subClassOf rdf:resource="http://ncicb.nci.nih.gov/xml/owl/EVS/Thesaurus.owl#C12679_part_reflexive"/>
    </owl:Class>
    


    <!-- http://ncicb.nci.nih.gov/xml/owl/EVS/Thesaurus.owl#C12373_part_reflexive -->

    <owl:Class rdf:about="http://ncicb.nci.nih.gov/xml/owl/EVS/Thesaurus.owl#C12373_part_reflexive">
        <rdfs:label rdf:datatype="http://www.w3.org/2001/XMLSchema#string">Cartilage PART REFLEXIVE</rdfs:label>
        <owl:equivalentClass>
            <owl:Restriction>
                <owl:onProperty rdf:resource="http://ncicb.nci.nih.gov/xml/owl/EVS/Thesaurus.owl#R9999"/>
                <owl:someValuesFrom>
                    <owl:Restriction>
                        <owl:onProperty rdf:resource="http://ncicb.nci.nih.gov/xml/owl/EVS/Thesaurus.owl#R101"/>
                        <owl:someValuesFrom rdf:resource="http://ncicb.nci.nih.gov/xml/owl/EVS/Thesaurus.owl#C12373_part_reflexive"/>
                    </owl:Restriction>
                </owl:someValuesFrom>
            </owl:Restriction>
        </owl:equivalentClass>
        <rdfs:subClassOf rdf:resource="http://ncicb.nci.nih.gov/xml/owl/EVS/Thesaurus.owl#C12788_part_reflexive"/>
        <rdfs:subClassOf rdf:resource="http://ncicb.nci.nih.gov/xml/owl/EVS/Thesaurus.owl#C34076_part_reflexive"/>
    </owl:Class>
    


    <!-- http://ncicb.nci.nih.gov/xml/owl/EVS/Thesaurus.owl#C12374_part_reflexive -->

    <owl:Class rdf:about="http://ncicb.nci.nih.gov/xml/owl/EVS/Thesaurus.owl#C12374_part_reflexive">
        <rdfs:label rdf:datatype="http://www.w3.org/2001/XMLSchema#string">Connective Tissue PART REFLEXIVE</rdfs:label>
        <rdfs:subClassOf rdf:resource="http://ncicb.nci.nih.gov/xml/owl/EVS/Thesaurus.owl#C12964_part_reflexive"/>
    </owl:Class>
    


    <!-- http://ncicb.nci.nih.gov/xml/owl/EVS/Thesaurus.owl#C12375_part_reflexive -->

    <owl:Class rdf:about="http://ncicb.nci.nih.gov/xml/owl/EVS/Thesaurus.owl#C12375_part_reflexive">
        <rdfs:label rdf:datatype="http://www.w3.org/2001/XMLSchema#string">Anal Canal PART REFLEXIVE</rdfs:label>
        <owl:equivalentClass>
            <owl:Restriction>
                <owl:onProperty rdf:resource="http://ncicb.nci.nih.gov/xml/owl/EVS/Thesaurus.owl#R9999"/>
                <owl:someValuesFrom>
                    <owl:Restriction>
                        <owl:onProperty rdf:resource="http://ncicb.nci.nih.gov/xml/owl/EVS/Thesaurus.owl#R101"/>
                        <owl:someValuesFrom rdf:resource="http://ncicb.nci.nih.gov/xml/owl/EVS/Thesaurus.owl#C12375_part_reflexive"/>
                    </owl:Restriction>
                </owl:someValuesFrom>
            </owl:Restriction>
        </owl:equivalentClass>
        <rdfs:subClassOf rdf:resource="http://ncicb.nci.nih.gov/xml/owl/EVS/Thesaurus.owl#C12767_part_reflexive"/>
        <rdfs:subClassOf rdf:resource="http://ncicb.nci.nih.gov/xml/owl/EVS/Thesaurus.owl#C43362_part_reflexive"/>
    </owl:Class>
    


    <!-- http://ncicb.nci.nih.gov/xml/owl/EVS/Thesaurus.owl#C12376_part_reflexive -->

    <owl:Class rdf:about="http://ncicb.nci.nih.gov/xml/owl/EVS/Thesaurus.owl#C12376_part_reflexive">
        <rdfs:label rdf:datatype="http://www.w3.org/2001/XMLSchema#string">Bile Duct PART REFLEXIVE</rdfs:label>
        <owl:equivalentClass>
            <owl:Restriction>
                <owl:onProperty rdf:resource="http://ncicb.nci.nih.gov/xml/owl/EVS/Thesaurus.owl#R9999"/>
                <owl:someValuesFrom>
                    <owl:Restriction>
                        <owl:onProperty rdf:resource="http://ncicb.nci.nih.gov/xml/owl/EVS/Thesaurus.owl#R101"/>
                        <owl:someValuesFrom rdf:resource="http://ncicb.nci.nih.gov/xml/owl/EVS/Thesaurus.owl#C12376_part_reflexive"/>
                    </owl:Restriction>
                </owl:someValuesFrom>
            </owl:Restriction>
        </owl:equivalentClass>
        <rdfs:subClassOf rdf:resource="http://ncicb.nci.nih.gov/xml/owl/EVS/Thesaurus.owl#C12678_part_reflexive"/>
        <rdfs:subClassOf rdf:resource="http://ncicb.nci.nih.gov/xml/owl/EVS/Thesaurus.owl#C12948_part_reflexive"/>
    </owl:Class>
    


    <!-- http://ncicb.nci.nih.gov/xml/owl/EVS/Thesaurus.owl#C12377_part_reflexive -->

    <owl:Class rdf:about="http://ncicb.nci.nih.gov/xml/owl/EVS/Thesaurus.owl#C12377_part_reflexive">
        <rdfs:label rdf:datatype="http://www.w3.org/2001/XMLSchema#string">Gallbladder PART REFLEXIVE</rdfs:label>
        <owl:equivalentClass>
            <owl:Restriction>
                <owl:onProperty rdf:resource="http://ncicb.nci.nih.gov/xml/owl/EVS/Thesaurus.owl#R9999"/>
                <owl:someValuesFrom>
                    <owl:Restriction>
                        <owl:onProperty rdf:resource="http://ncicb.nci.nih.gov/xml/owl/EVS/Thesaurus.owl#R101"/>
                        <owl:someValuesFrom rdf:resource="http://ncicb.nci.nih.gov/xml/owl/EVS/Thesaurus.owl#C12377_part_reflexive"/>
                    </owl:Restriction>
                </owl:someValuesFrom>
            </owl:Restriction>
        </owl:equivalentClass>
        <rdfs:subClassOf rdf:resource="http://ncicb.nci.nih.gov/xml/owl/EVS/Thesaurus.owl#C12678_part_reflexive"/>
        <rdfs:subClassOf rdf:resource="http://ncicb.nci.nih.gov/xml/owl/EVS/Thesaurus.owl#C32525_part_reflexive"/>
    </owl:Class>
    


    <!-- http://ncicb.nci.nih.gov/xml/owl/EVS/Thesaurus.owl#C12378_part_reflexive -->

    <owl:Class rdf:about="http://ncicb.nci.nih.gov/xml/owl/EVS/Thesaurus.owl#C12378_part_reflexive">
        <rdfs:label rdf:datatype="http://www.w3.org/2001/XMLSchema#string">Gastrointestinal System PART REFLEXIVE</rdfs:label>
        <owl:equivalentClass>
            <owl:Restriction>
                <owl:onProperty rdf:resource="http://ncicb.nci.nih.gov/xml/owl/EVS/Thesaurus.owl#R9999"/>
                <owl:someValuesFrom>
                    <owl:Restriction>
                        <owl:onProperty rdf:resource="http://ncicb.nci.nih.gov/xml/owl/EVS/Thesaurus.owl#R101"/>
                        <owl:someValuesFrom rdf:resource="http://ncicb.nci.nih.gov/xml/owl/EVS/Thesaurus.owl#C12378_part_reflexive"/>
                    </owl:Restriction>
                </owl:someValuesFrom>
            </owl:Restriction>
        </owl:equivalentClass>
        <rdfs:subClassOf rdf:resource="http://ncicb.nci.nih.gov/xml/owl/EVS/Thesaurus.owl#C12919_part_reflexive"/>
    </owl:Class>
    


    <!-- http://ncicb.nci.nih.gov/xml/owl/EVS/Thesaurus.owl#C12379_part_reflexive -->

    <owl:Class rdf:about="http://ncicb.nci.nih.gov/xml/owl/EVS/Thesaurus.owl#C12379_part_reflexive">
        <rdfs:label rdf:datatype="http://www.w3.org/2001/XMLSchema#string">Large Intestine PART REFLEXIVE</rdfs:label>
        <owl:equivalentClass>
            <owl:Restriction>
                <owl:onProperty rdf:resource="http://ncicb.nci.nih.gov/xml/owl/EVS/Thesaurus.owl#R9999"/>
                <owl:someValuesFrom>
                    <owl:Restriction>
                        <owl:onProperty rdf:resource="http://ncicb.nci.nih.gov/xml/owl/EVS/Thesaurus.owl#R101"/>
                        <owl:someValuesFrom rdf:resource="http://ncicb.nci.nih.gov/xml/owl/EVS/Thesaurus.owl#C12379_part_reflexive"/>
                    </owl:Restriction>
                </owl:someValuesFrom>
            </owl:Restriction>
        </owl:equivalentClass>
        <rdfs:subClassOf rdf:resource="http://ncicb.nci.nih.gov/xml/owl/EVS/Thesaurus.owl#C12736_part_reflexive"/>
        <rdfs:subClassOf rdf:resource="http://ncicb.nci.nih.gov/xml/owl/EVS/Thesaurus.owl#C25763_part_reflexive"/>
    </owl:Class>
    


    <!-- http://ncicb.nci.nih.gov/xml/owl/EVS/Thesaurus.owl#C12380_part_reflexive -->

    <owl:Class rdf:about="http://ncicb.nci.nih.gov/xml/owl/EVS/Thesaurus.owl#C12380_part_reflexive">
        <rdfs:label rdf:datatype="http://www.w3.org/2001/XMLSchema#string">Appendix PART REFLEXIVE</rdfs:label>
        <owl:equivalentClass>
            <owl:Restriction>
                <owl:onProperty rdf:resource="http://ncicb.nci.nih.gov/xml/owl/EVS/Thesaurus.owl#R9999"/>
                <owl:someValuesFrom>
                    <owl:Restriction>
                        <owl:onProperty rdf:resource="http://ncicb.nci.nih.gov/xml/owl/EVS/Thesaurus.owl#R101"/>
                        <owl:someValuesFrom rdf:resource="http://ncicb.nci.nih.gov/xml/owl/EVS/Thesaurus.owl#C12380_part_reflexive"/>
                    </owl:Restriction>
                </owl:someValuesFrom>
            </owl:Restriction>
        </owl:equivalentClass>
        <rdfs:subClassOf rdf:resource="http://ncicb.nci.nih.gov/xml/owl/EVS/Thesaurus.owl#C12381_part_reflexive"/>
    </owl:Class>
    


    <!-- http://ncicb.nci.nih.gov/xml/owl/EVS/Thesaurus.owl#C12381_part_reflexive -->

    <owl:Class rdf:about="http://ncicb.nci.nih.gov/xml/owl/EVS/Thesaurus.owl#C12381_part_reflexive">
        <rdfs:label rdf:datatype="http://www.w3.org/2001/XMLSchema#string">Cecum PART REFLEXIVE</rdfs:label>
        <owl:equivalentClass>
            <owl:Restriction>
                <owl:onProperty rdf:resource="http://ncicb.nci.nih.gov/xml/owl/EVS/Thesaurus.owl#R9999"/>
                <owl:someValuesFrom>
                    <owl:Restriction>
                        <owl:onProperty rdf:resource="http://ncicb.nci.nih.gov/xml/owl/EVS/Thesaurus.owl#R101"/>
                        <owl:someValuesFrom rdf:resource="http://ncicb.nci.nih.gov/xml/owl/EVS/Thesaurus.owl#C12381_part_reflexive"/>
                    </owl:Restriction>
                </owl:someValuesFrom>
            </owl:Restriction>
        </owl:equivalentClass>
        <rdfs:subClassOf rdf:resource="http://ncicb.nci.nih.gov/xml/owl/EVS/Thesaurus.owl#C12379_part_reflexive"/>
        <rdfs:subClassOf rdf:resource="http://ncicb.nci.nih.gov/xml/owl/EVS/Thesaurus.owl#C33479_part_reflexive"/>
    </owl:Class>
    


    <!-- http://ncicb.nci.nih.gov/xml/owl/EVS/Thesaurus.owl#C12382_part_reflexive -->

    <owl:Class rdf:about="http://ncicb.nci.nih.gov/xml/owl/EVS/Thesaurus.owl#C12382_part_reflexive">
        <rdfs:label rdf:datatype="http://www.w3.org/2001/XMLSchema#string">Colon PART REFLEXIVE</rdfs:label>
        <owl:equivalentClass>
            <owl:Restriction>
                <owl:onProperty rdf:resource="http://ncicb.nci.nih.gov/xml/owl/EVS/Thesaurus.owl#R9999"/>
                <owl:someValuesFrom>
                    <owl:Restriction>
                        <owl:onProperty rdf:resource="http://ncicb.nci.nih.gov/xml/owl/EVS/Thesaurus.owl#R101"/>
                        <owl:someValuesFrom rdf:resource="http://ncicb.nci.nih.gov/xml/owl/EVS/Thesaurus.owl#C12382_part_reflexive"/>
                    </owl:Restriction>
                </owl:someValuesFrom>
            </owl:Restriction>
        </owl:equivalentClass>
        <rdfs:subClassOf rdf:resource="http://ncicb.nci.nih.gov/xml/owl/EVS/Thesaurus.owl#C12379_part_reflexive"/>
    </owl:Class>
    


    <!-- http://ncicb.nci.nih.gov/xml/owl/EVS/Thesaurus.owl#C12383_part_reflexive -->

    <owl:Class rdf:about="http://ncicb.nci.nih.gov/xml/owl/EVS/Thesaurus.owl#C12383_part_reflexive">
        <rdfs:label rdf:datatype="http://www.w3.org/2001/XMLSchema#string">Right Colon PART REFLEXIVE</rdfs:label>
        <rdfs:subClassOf rdf:resource="http://ncicb.nci.nih.gov/xml/owl/EVS/Thesaurus.owl#C12382_part_reflexive"/>
    </owl:Class>
    


    <!-- http://ncicb.nci.nih.gov/xml/owl/EVS/Thesaurus.owl#C12384_part_reflexive -->

    <owl:Class rdf:about="http://ncicb.nci.nih.gov/xml/owl/EVS/Thesaurus.owl#C12384_part_reflexive">
        <rdfs:label rdf:datatype="http://www.w3.org/2001/XMLSchema#string">Sigmoid Colon PART REFLEXIVE</rdfs:label>
        <rdfs:subClassOf rdf:resource="http://ncicb.nci.nih.gov/xml/owl/EVS/Thesaurus.owl#C12382_part_reflexive"/>
    </owl:Class>
    


    <!-- http://ncicb.nci.nih.gov/xml/owl/EVS/Thesaurus.owl#C12385_part_reflexive -->

    <owl:Class rdf:about="http://ncicb.nci.nih.gov/xml/owl/EVS/Thesaurus.owl#C12385_part_reflexive">
        <rdfs:label rdf:datatype="http://www.w3.org/2001/XMLSchema#string">Transverse Colon PART REFLEXIVE</rdfs:label>
        <owl:equivalentClass>
            <owl:Restriction>
                <owl:onProperty rdf:resource="http://ncicb.nci.nih.gov/xml/owl/EVS/Thesaurus.owl#R9999"/>
                <owl:someValuesFrom>
                    <owl:Restriction>
                        <owl:onProperty rdf:resource="http://ncicb.nci.nih.gov/xml/owl/EVS/Thesaurus.owl#R101"/>
                        <owl:someValuesFrom rdf:resource="http://ncicb.nci.nih.gov/xml/owl/EVS/Thesaurus.owl#C12385_part_reflexive"/>
                    </owl:Restriction>
                </owl:someValuesFrom>
            </owl:Restriction>
        </owl:equivalentClass>
        <rdfs:subClassOf rdf:resource="http://ncicb.nci.nih.gov/xml/owl/EVS/Thesaurus.owl#C12382_part_reflexive"/>
        <rdfs:subClassOf rdf:resource="http://ncicb.nci.nih.gov/xml/owl/EVS/Thesaurus.owl#C33829_part_reflexive"/>
    </owl:Class>
    


    <!-- http://ncicb.nci.nih.gov/xml/owl/EVS/Thesaurus.owl#C12386_part_reflexive -->

    <owl:Class rdf:about="http://ncicb.nci.nih.gov/xml/owl/EVS/Thesaurus.owl#C12386_part_reflexive">
        <rdfs:label rdf:datatype="http://www.w3.org/2001/XMLSchema#string">Small Intestine PART REFLEXIVE</rdfs:label>
        <owl:equivalentClass>
            <owl:Restriction>
                <owl:onProperty rdf:resource="http://ncicb.nci.nih.gov/xml/owl/EVS/Thesaurus.owl#R9999"/>
                <owl:someValuesFrom>
                    <owl:Restriction>
                        <owl:onProperty rdf:resource="http://ncicb.nci.nih.gov/xml/owl/EVS/Thesaurus.owl#R101"/>
                        <owl:someValuesFrom rdf:resource="http://ncicb.nci.nih.gov/xml/owl/EVS/Thesaurus.owl#C12386_part_reflexive"/>
                    </owl:Restriction>
                </owl:someValuesFrom>
            </owl:Restriction>
        </owl:equivalentClass>
        <rdfs:subClassOf rdf:resource="http://ncicb.nci.nih.gov/xml/owl/EVS/Thesaurus.owl#C12736_part_reflexive"/>
        <rdfs:subClassOf rdf:resource="http://ncicb.nci.nih.gov/xml/owl/EVS/Thesaurus.owl#C25763_part_reflexive"/>
    </owl:Class>
    


    <!-- http://ncicb.nci.nih.gov/xml/owl/EVS/Thesaurus.owl#C12387_part_reflexive -->

    <owl:Class rdf:about="http://ncicb.nci.nih.gov/xml/owl/EVS/Thesaurus.owl#C12387_part_reflexive">
        <rdfs:label rdf:datatype="http://www.w3.org/2001/XMLSchema#string">Ileum PART REFLEXIVE</rdfs:label>
        <owl:equivalentClass>
            <owl:Restriction>
                <owl:onProperty rdf:resource="http://ncicb.nci.nih.gov/xml/owl/EVS/Thesaurus.owl#R9999"/>
                <owl:someValuesFrom>
                    <owl:Restriction>
                        <owl:onProperty rdf:resource="http://ncicb.nci.nih.gov/xml/owl/EVS/Thesaurus.owl#R101"/>
                        <owl:someValuesFrom rdf:resource="http://ncicb.nci.nih.gov/xml/owl/EVS/Thesaurus.owl#C12387_part_reflexive"/>
                    </owl:Restriction>
                </owl:someValuesFrom>
            </owl:Restriction>
        </owl:equivalentClass>
        <rdfs:subClassOf rdf:resource="http://ncicb.nci.nih.gov/xml/owl/EVS/Thesaurus.owl#C12386_part_reflexive"/>
    </owl:Class>
    


    <!-- http://ncicb.nci.nih.gov/xml/owl/EVS/Thesaurus.owl#C12388_part_reflexive -->

    <owl:Class rdf:about="http://ncicb.nci.nih.gov/xml/owl/EVS/Thesaurus.owl#C12388_part_reflexive">
        <rdfs:label rdf:datatype="http://www.w3.org/2001/XMLSchema#string">Jejunum PART REFLEXIVE</rdfs:label>
        <owl:equivalentClass>
            <owl:Restriction>
                <owl:onProperty rdf:resource="http://ncicb.nci.nih.gov/xml/owl/EVS/Thesaurus.owl#R9999"/>
                <owl:someValuesFrom>
                    <owl:Restriction>
                        <owl:onProperty rdf:resource="http://ncicb.nci.nih.gov/xml/owl/EVS/Thesaurus.owl#R101"/>
                        <owl:someValuesFrom rdf:resource="http://ncicb.nci.nih.gov/xml/owl/EVS/Thesaurus.owl#C12388_part_reflexive"/>
                    </owl:Restriction>
                </owl:someValuesFrom>
            </owl:Restriction>
        </owl:equivalentClass>
        <rdfs:subClassOf rdf:resource="http://ncicb.nci.nih.gov/xml/owl/EVS/Thesaurus.owl#C12386_part_reflexive"/>
    </owl:Class>
    


    <!-- http://ncicb.nci.nih.gov/xml/owl/EVS/Thesaurus.owl#C12389_part_reflexive -->

    <owl:Class rdf:about="http://ncicb.nci.nih.gov/xml/owl/EVS/Thesaurus.owl#C12389_part_reflexive">
        <rdfs:label rdf:datatype="http://www.w3.org/2001/XMLSchema#string">Esophagus PART REFLEXIVE</rdfs:label>
        <owl:equivalentClass>
            <owl:Restriction>
                <owl:onProperty rdf:resource="http://ncicb.nci.nih.gov/xml/owl/EVS/Thesaurus.owl#R9999"/>
                <owl:someValuesFrom>
                    <owl:Restriction>
                        <owl:onProperty rdf:resource="http://ncicb.nci.nih.gov/xml/owl/EVS/Thesaurus.owl#R101"/>
                        <owl:someValuesFrom rdf:resource="http://ncicb.nci.nih.gov/xml/owl/EVS/Thesaurus.owl#C12389_part_reflexive"/>
                    </owl:Restriction>
                </owl:someValuesFrom>
            </owl:Restriction>
        </owl:equivalentClass>
        <rdfs:subClassOf rdf:resource="http://ncicb.nci.nih.gov/xml/owl/EVS/Thesaurus.owl#C12378_part_reflexive"/>
        <rdfs:subClassOf rdf:resource="http://ncicb.nci.nih.gov/xml/owl/EVS/Thesaurus.owl#C13018_part_reflexive"/>
    </owl:Class>
    


    <!-- http://ncicb.nci.nih.gov/xml/owl/EVS/Thesaurus.owl#C12390_part_reflexive -->

    <owl:Class rdf:about="http://ncicb.nci.nih.gov/xml/owl/EVS/Thesaurus.owl#C12390_part_reflexive">
        <rdfs:label rdf:datatype="http://www.w3.org/2001/XMLSchema#string">Rectum PART REFLEXIVE</rdfs:label>
        <owl:equivalentClass>
            <owl:Restriction>
                <owl:onProperty rdf:resource="http://ncicb.nci.nih.gov/xml/owl/EVS/Thesaurus.owl#R9999"/>
                <owl:someValuesFrom>
                    <owl:Restriction>
                        <owl:onProperty rdf:resource="http://ncicb.nci.nih.gov/xml/owl/EVS/Thesaurus.owl#R101"/>
                        <owl:someValuesFrom rdf:resource="http://ncicb.nci.nih.gov/xml/owl/EVS/Thesaurus.owl#C12390_part_reflexive"/>
                    </owl:Restriction>
                </owl:someValuesFrom>
            </owl:Restriction>
        </owl:equivalentClass>
        <rdfs:subClassOf rdf:resource="http://ncicb.nci.nih.gov/xml/owl/EVS/Thesaurus.owl#C12379_part_reflexive"/>
        <rdfs:subClassOf rdf:resource="http://ncicb.nci.nih.gov/xml/owl/EVS/Thesaurus.owl#C12767_part_reflexive"/>
    </owl:Class>
    


    <!-- http://ncicb.nci.nih.gov/xml/owl/EVS/Thesaurus.owl#C12391_part_reflexive -->

    <owl:Class rdf:about="http://ncicb.nci.nih.gov/xml/owl/EVS/Thesaurus.owl#C12391_part_reflexive">
        <rdfs:label rdf:datatype="http://www.w3.org/2001/XMLSchema#string">Stomach PART REFLEXIVE</rdfs:label>
        <owl:equivalentClass>
            <owl:Restriction>
                <owl:onProperty rdf:resource="http://ncicb.nci.nih.gov/xml/owl/EVS/Thesaurus.owl#R9999"/>
                <owl:someValuesFrom>
                    <owl:Restriction>
                        <owl:onProperty rdf:resource="http://ncicb.nci.nih.gov/xml/owl/EVS/Thesaurus.owl#R101"/>
                        <owl:someValuesFrom rdf:resource="http://ncicb.nci.nih.gov/xml/owl/EVS/Thesaurus.owl#C12391_part_reflexive"/>
                    </owl:Restriction>
                </owl:someValuesFrom>
            </owl:Restriction>
        </owl:equivalentClass>
        <rdfs:subClassOf rdf:resource="http://ncicb.nci.nih.gov/xml/owl/EVS/Thesaurus.owl#C12378_part_reflexive"/>
        <rdfs:subClassOf rdf:resource="http://ncicb.nci.nih.gov/xml/owl/EVS/Thesaurus.owl#C12664_part_reflexive"/>
        <rdfs:subClassOf rdf:resource="http://ncicb.nci.nih.gov/xml/owl/EVS/Thesaurus.owl#C13018_part_reflexive"/>
    </owl:Class>
    


    <!-- http://ncicb.nci.nih.gov/xml/owl/EVS/Thesaurus.owl#C12392_part_reflexive -->

    <owl:Class rdf:about="http://ncicb.nci.nih.gov/xml/owl/EVS/Thesaurus.owl#C12392_part_reflexive">
        <rdfs:label rdf:datatype="http://www.w3.org/2001/XMLSchema#string">Liver PART REFLEXIVE</rdfs:label>
        <owl:equivalentClass>
            <owl:Restriction>
                <owl:onProperty rdf:resource="http://ncicb.nci.nih.gov/xml/owl/EVS/Thesaurus.owl#R9999"/>
                <owl:someValuesFrom>
                    <owl:Restriction>
                        <owl:onProperty rdf:resource="http://ncicb.nci.nih.gov/xml/owl/EVS/Thesaurus.owl#R101"/>
                        <owl:someValuesFrom rdf:resource="http://ncicb.nci.nih.gov/xml/owl/EVS/Thesaurus.owl#C12392_part_reflexive"/>
                    </owl:Restriction>
                </owl:someValuesFrom>
            </owl:Restriction>
        </owl:equivalentClass>
        <rdfs:subClassOf rdf:resource="http://ncicb.nci.nih.gov/xml/owl/EVS/Thesaurus.owl#C12664_part_reflexive"/>
        <rdfs:subClassOf rdf:resource="http://ncicb.nci.nih.gov/xml/owl/EVS/Thesaurus.owl#C13018_part_reflexive"/>
        <rdfs:subClassOf rdf:resource="http://ncicb.nci.nih.gov/xml/owl/EVS/Thesaurus.owl#C43612_part_reflexive"/>
    </owl:Class>
    


    <!-- http://ncicb.nci.nih.gov/xml/owl/EVS/Thesaurus.owl#C12393_part_reflexive -->

    <owl:Class rdf:about="http://ncicb.nci.nih.gov/xml/owl/EVS/Thesaurus.owl#C12393_part_reflexive">
        <rdfs:label rdf:datatype="http://www.w3.org/2001/XMLSchema#string">Pancreas PART REFLEXIVE</rdfs:label>
        <owl:equivalentClass>
            <owl:Restriction>
                <owl:onProperty rdf:resource="http://ncicb.nci.nih.gov/xml/owl/EVS/Thesaurus.owl#R9999"/>
                <owl:someValuesFrom>
                    <owl:Restriction>
                        <owl:onProperty rdf:resource="http://ncicb.nci.nih.gov/xml/owl/EVS/Thesaurus.owl#R101"/>
                        <owl:someValuesFrom rdf:resource="http://ncicb.nci.nih.gov/xml/owl/EVS/Thesaurus.owl#C12393_part_reflexive"/>
                    </owl:Restriction>
                </owl:someValuesFrom>
            </owl:Restriction>
        </owl:equivalentClass>
        <rdfs:subClassOf rdf:resource="http://ncicb.nci.nih.gov/xml/owl/EVS/Thesaurus.owl#C12378_part_reflexive"/>
        <rdfs:subClassOf rdf:resource="http://ncicb.nci.nih.gov/xml/owl/EVS/Thesaurus.owl#C13018_part_reflexive"/>
        <rdfs:subClassOf rdf:resource="http://ncicb.nci.nih.gov/xml/owl/EVS/Thesaurus.owl#C32525_part_reflexive"/>
    </owl:Class>
    


    <!-- http://ncicb.nci.nih.gov/xml/owl/EVS/Thesaurus.owl#C12394_part_reflexive -->

    <owl:Class rdf:about="http://ncicb.nci.nih.gov/xml/owl/EVS/Thesaurus.owl#C12394_part_reflexive">
        <rdfs:label rdf:datatype="http://www.w3.org/2001/XMLSchema#string">Ear PART REFLEXIVE</rdfs:label>
        <owl:equivalentClass>
            <owl:Restriction>
                <owl:onProperty rdf:resource="http://ncicb.nci.nih.gov/xml/owl/EVS/Thesaurus.owl#R9999"/>
                <owl:someValuesFrom>
                    <owl:Restriction>
                        <owl:onProperty rdf:resource="http://ncicb.nci.nih.gov/xml/owl/EVS/Thesaurus.owl#R101"/>
                        <owl:someValuesFrom rdf:resource="http://ncicb.nci.nih.gov/xml/owl/EVS/Thesaurus.owl#C12394_part_reflexive"/>
                    </owl:Restriction>
                </owl:someValuesFrom>
            </owl:Restriction>
        </owl:equivalentClass>
        <rdfs:subClassOf rdf:resource="http://ncicb.nci.nih.gov/xml/owl/EVS/Thesaurus.owl#C33224_part_reflexive"/>
    </owl:Class>
    


    <!-- http://ncicb.nci.nih.gov/xml/owl/EVS/Thesaurus.owl#C12395_part_reflexive -->

    <owl:Class rdf:about="http://ncicb.nci.nih.gov/xml/owl/EVS/Thesaurus.owl#C12395_part_reflexive">
        <rdfs:label rdf:datatype="http://www.w3.org/2001/XMLSchema#string">Cochlea PART REFLEXIVE</rdfs:label>
        <rdfs:subClassOf rdf:resource="http://ncicb.nci.nih.gov/xml/owl/EVS/Thesaurus.owl#C33227_part_reflexive"/>
    </owl:Class>
    


    <!-- http://ncicb.nci.nih.gov/xml/owl/EVS/Thesaurus.owl#C12396_part_reflexive -->

    <owl:Class rdf:about="http://ncicb.nci.nih.gov/xml/owl/EVS/Thesaurus.owl#C12396_part_reflexive">
        <rdfs:label rdf:datatype="http://www.w3.org/2001/XMLSchema#string">Adrenal Cortex PART REFLEXIVE</rdfs:label>
        <rdfs:subClassOf rdf:resource="http://ncicb.nci.nih.gov/xml/owl/EVS/Thesaurus.owl#C32051_part_reflexive"/>
        <rdfs:subClassOf rdf:resource="http://ncicb.nci.nih.gov/xml/owl/EVS/Thesaurus.owl#C45715_part_reflexive"/>
    </owl:Class>
    


    <!-- http://ncicb.nci.nih.gov/xml/owl/EVS/Thesaurus.owl#C12397_part_reflexive -->

    <owl:Class rdf:about="http://ncicb.nci.nih.gov/xml/owl/EVS/Thesaurus.owl#C12397_part_reflexive">
        <rdfs:label rdf:datatype="http://www.w3.org/2001/XMLSchema#string">Adrenal Medulla PART REFLEXIVE</rdfs:label>
        <rdfs:subClassOf rdf:resource="http://ncicb.nci.nih.gov/xml/owl/EVS/Thesaurus.owl#C12795_part_reflexive"/>
        <rdfs:subClassOf rdf:resource="http://ncicb.nci.nih.gov/xml/owl/EVS/Thesaurus.owl#C32051_part_reflexive"/>
        <rdfs:subClassOf rdf:resource="http://ncicb.nci.nih.gov/xml/owl/EVS/Thesaurus.owl#C48365_part_reflexive"/>
    </owl:Class>
    


    <!-- http://ncicb.nci.nih.gov/xml/owl/EVS/Thesaurus.owl#C12398_part_reflexive -->

    <owl:Class rdf:about="http://ncicb.nci.nih.gov/xml/owl/EVS/Thesaurus.owl#C12398_part_reflexive">
        <rdfs:label rdf:datatype="http://www.w3.org/2001/XMLSchema#string">Pineal Gland PART REFLEXIVE</rdfs:label>
        <owl:equivalentClass>
            <owl:Restriction>
                <owl:onProperty rdf:resource="http://ncicb.nci.nih.gov/xml/owl/EVS/Thesaurus.owl#R9999"/>
                <owl:someValuesFrom>
                    <owl:Restriction>
                        <owl:onProperty rdf:resource="http://ncicb.nci.nih.gov/xml/owl/EVS/Thesaurus.owl#R101"/>
                        <owl:someValuesFrom rdf:resource="http://ncicb.nci.nih.gov/xml/owl/EVS/Thesaurus.owl#C12398_part_reflexive"/>
                    </owl:Restriction>
                </owl:someValuesFrom>
            </owl:Restriction>
        </owl:equivalentClass>
        <rdfs:subClassOf rdf:resource="http://ncicb.nci.nih.gov/xml/owl/EVS/Thesaurus.owl#C12704_part_reflexive"/>
        <rdfs:subClassOf rdf:resource="http://ncicb.nci.nih.gov/xml/owl/EVS/Thesaurus.owl#C33759_part_reflexive"/>
    </owl:Class>
    


    <!-- http://ncicb.nci.nih.gov/xml/owl/EVS/Thesaurus.owl#C12399_part_reflexive -->

    <owl:Class rdf:about="http://ncicb.nci.nih.gov/xml/owl/EVS/Thesaurus.owl#C12399_part_reflexive">
        <rdfs:label rdf:datatype="http://www.w3.org/2001/XMLSchema#string">Pituitary Gland PART REFLEXIVE</rdfs:label>
        <owl:equivalentClass>
            <owl:Restriction>
                <owl:onProperty rdf:resource="http://ncicb.nci.nih.gov/xml/owl/EVS/Thesaurus.owl#R9999"/>
                <owl:someValuesFrom>
                    <owl:Restriction>
                        <owl:onProperty rdf:resource="http://ncicb.nci.nih.gov/xml/owl/EVS/Thesaurus.owl#R101"/>
                        <owl:someValuesFrom rdf:resource="http://ncicb.nci.nih.gov/xml/owl/EVS/Thesaurus.owl#C12399_part_reflexive"/>
                    </owl:Restriction>
                </owl:someValuesFrom>
            </owl:Restriction>
        </owl:equivalentClass>
        <rdfs:subClassOf rdf:resource="http://ncicb.nci.nih.gov/xml/owl/EVS/Thesaurus.owl#C12497_part_reflexive"/>
        <rdfs:subClassOf rdf:resource="http://ncicb.nci.nih.gov/xml/owl/EVS/Thesaurus.owl#C12704_part_reflexive"/>
        <rdfs:subClassOf rdf:resource="http://ncicb.nci.nih.gov/xml/owl/EVS/Thesaurus.owl#C32191_part_reflexive"/>
    </owl:Class>
    


    <!-- http://ncicb.nci.nih.gov/xml/owl/EVS/Thesaurus.owl#C12400_part_reflexive -->

    <owl:Class rdf:about="http://ncicb.nci.nih.gov/xml/owl/EVS/Thesaurus.owl#C12400_part_reflexive">
        <rdfs:label rdf:datatype="http://www.w3.org/2001/XMLSchema#string">Thyroid Gland PART REFLEXIVE</rdfs:label>
        <owl:equivalentClass>
            <owl:Restriction>
                <owl:onProperty rdf:resource="http://ncicb.nci.nih.gov/xml/owl/EVS/Thesaurus.owl#R9999"/>
                <owl:someValuesFrom>
                    <owl:Restriction>
                        <owl:onProperty rdf:resource="http://ncicb.nci.nih.gov/xml/owl/EVS/Thesaurus.owl#R101"/>
                        <owl:someValuesFrom rdf:resource="http://ncicb.nci.nih.gov/xml/owl/EVS/Thesaurus.owl#C12400_part_reflexive"/>
                    </owl:Restriction>
                </owl:someValuesFrom>
            </owl:Restriction>
        </owl:equivalentClass>
        <rdfs:subClassOf rdf:resource="http://ncicb.nci.nih.gov/xml/owl/EVS/Thesaurus.owl#C12704_part_reflexive"/>
        <rdfs:subClassOf rdf:resource="http://ncicb.nci.nih.gov/xml/owl/EVS/Thesaurus.owl#C13063_part_reflexive"/>
    </owl:Class>
    


    <!-- http://ncicb.nci.nih.gov/xml/owl/EVS/Thesaurus.owl#C12401_part_reflexive -->

    <owl:Class rdf:about="http://ncicb.nci.nih.gov/xml/owl/EVS/Thesaurus.owl#C12401_part_reflexive">
        <rdfs:label rdf:datatype="http://www.w3.org/2001/XMLSchema#string">Eye PART REFLEXIVE</rdfs:label>
        <owl:equivalentClass>
            <owl:Restriction>
                <owl:onProperty rdf:resource="http://ncicb.nci.nih.gov/xml/owl/EVS/Thesaurus.owl#R9999"/>
                <owl:someValuesFrom>
                    <owl:Restriction>
                        <owl:onProperty rdf:resource="http://ncicb.nci.nih.gov/xml/owl/EVS/Thesaurus.owl#R101"/>
                        <owl:someValuesFrom rdf:resource="http://ncicb.nci.nih.gov/xml/owl/EVS/Thesaurus.owl#C12401_part_reflexive"/>
                    </owl:Restriction>
                </owl:someValuesFrom>
            </owl:Restriction>
        </owl:equivalentClass>
        <rdfs:subClassOf rdf:resource="http://ncicb.nci.nih.gov/xml/owl/EVS/Thesaurus.owl#C12347_part_reflexive"/>
        <rdfs:subClassOf rdf:resource="http://ncicb.nci.nih.gov/xml/owl/EVS/Thesaurus.owl#C33224_part_reflexive"/>
    </owl:Class>
    


    <!-- http://ncicb.nci.nih.gov/xml/owl/EVS/Thesaurus.owl#C12402_part_reflexive -->

    <owl:Class rdf:about="http://ncicb.nci.nih.gov/xml/owl/EVS/Thesaurus.owl#C12402_part_reflexive">
        <rdfs:label rdf:datatype="http://www.w3.org/2001/XMLSchema#string">Female Reproductive System PART REFLEXIVE</rdfs:label>
        <owl:equivalentClass>
            <owl:Restriction>
                <owl:onProperty rdf:resource="http://ncicb.nci.nih.gov/xml/owl/EVS/Thesaurus.owl#R9999"/>
                <owl:someValuesFrom>
                    <owl:Restriction>
                        <owl:onProperty rdf:resource="http://ncicb.nci.nih.gov/xml/owl/EVS/Thesaurus.owl#R101"/>
                        <owl:someValuesFrom rdf:resource="http://ncicb.nci.nih.gov/xml/owl/EVS/Thesaurus.owl#C12402_part_reflexive"/>
                    </owl:Restriction>
                </owl:someValuesFrom>
            </owl:Restriction>
        </owl:equivalentClass>
        <rdfs:subClassOf rdf:resource="http://ncicb.nci.nih.gov/xml/owl/EVS/Thesaurus.owl#C12841_part_reflexive"/>
    </owl:Class>
    


    <!-- http://ncicb.nci.nih.gov/xml/owl/EVS/Thesaurus.owl#C12403_part_reflexive -->

    <owl:Class rdf:about="http://ncicb.nci.nih.gov/xml/owl/EVS/Thesaurus.owl#C12403_part_reflexive">
        <rdfs:label rdf:datatype="http://www.w3.org/2001/XMLSchema#string">Fallopian Tube PART REFLEXIVE</rdfs:label>
        <owl:equivalentClass>
            <owl:Restriction>
                <owl:onProperty rdf:resource="http://ncicb.nci.nih.gov/xml/owl/EVS/Thesaurus.owl#R9999"/>
                <owl:someValuesFrom>
                    <owl:Restriction>
                        <owl:onProperty rdf:resource="http://ncicb.nci.nih.gov/xml/owl/EVS/Thesaurus.owl#R101"/>
                        <owl:someValuesFrom rdf:resource="http://ncicb.nci.nih.gov/xml/owl/EVS/Thesaurus.owl#C12403_part_reflexive"/>
                    </owl:Restriction>
                </owl:someValuesFrom>
            </owl:Restriction>
        </owl:equivalentClass>
        <rdfs:subClassOf rdf:resource="http://ncicb.nci.nih.gov/xml/owl/EVS/Thesaurus.owl#C12321_part_reflexive"/>
        <rdfs:subClassOf rdf:resource="http://ncicb.nci.nih.gov/xml/owl/EVS/Thesaurus.owl#C13018_part_reflexive"/>
    </owl:Class>
    


    <!-- http://ncicb.nci.nih.gov/xml/owl/EVS/Thesaurus.owl#C12404_part_reflexive -->

    <owl:Class rdf:about="http://ncicb.nci.nih.gov/xml/owl/EVS/Thesaurus.owl#C12404_part_reflexive">
        <rdfs:label rdf:datatype="http://www.w3.org/2001/XMLSchema#string">Ovary PART REFLEXIVE</rdfs:label>
        <owl:equivalentClass>
            <owl:Restriction>
                <owl:onProperty rdf:resource="http://ncicb.nci.nih.gov/xml/owl/EVS/Thesaurus.owl#R9999"/>
                <owl:someValuesFrom>
                    <owl:Restriction>
                        <owl:onProperty rdf:resource="http://ncicb.nci.nih.gov/xml/owl/EVS/Thesaurus.owl#R101"/>
                        <owl:someValuesFrom rdf:resource="http://ncicb.nci.nih.gov/xml/owl/EVS/Thesaurus.owl#C12404_part_reflexive"/>
                    </owl:Restriction>
                </owl:someValuesFrom>
            </owl:Restriction>
        </owl:equivalentClass>
        <rdfs:subClassOf rdf:resource="http://ncicb.nci.nih.gov/xml/owl/EVS/Thesaurus.owl#C12321_part_reflexive"/>
        <rdfs:subClassOf rdf:resource="http://ncicb.nci.nih.gov/xml/owl/EVS/Thesaurus.owl#C12725_part_reflexive"/>
    </owl:Class>
    


    <!-- http://ncicb.nci.nih.gov/xml/owl/EVS/Thesaurus.owl#C12405_part_reflexive -->

    <owl:Class rdf:about="http://ncicb.nci.nih.gov/xml/owl/EVS/Thesaurus.owl#C12405_part_reflexive">
        <rdfs:label rdf:datatype="http://www.w3.org/2001/XMLSchema#string">Uterus PART REFLEXIVE</rdfs:label>
        <owl:equivalentClass>
            <owl:Restriction>
                <owl:onProperty rdf:resource="http://ncicb.nci.nih.gov/xml/owl/EVS/Thesaurus.owl#R9999"/>
                <owl:someValuesFrom>
                    <owl:Restriction>
                        <owl:onProperty rdf:resource="http://ncicb.nci.nih.gov/xml/owl/EVS/Thesaurus.owl#R101"/>
                        <owl:someValuesFrom rdf:resource="http://ncicb.nci.nih.gov/xml/owl/EVS/Thesaurus.owl#C12405_part_reflexive"/>
                    </owl:Restriction>
                </owl:someValuesFrom>
            </owl:Restriction>
        </owl:equivalentClass>
        <rdfs:subClassOf rdf:resource="http://ncicb.nci.nih.gov/xml/owl/EVS/Thesaurus.owl#C12402_part_reflexive"/>
        <rdfs:subClassOf rdf:resource="http://ncicb.nci.nih.gov/xml/owl/EVS/Thesaurus.owl#C13018_part_reflexive"/>
    </owl:Class>
    


    <!-- http://ncicb.nci.nih.gov/xml/owl/EVS/Thesaurus.owl#C12406_part_reflexive -->

    <owl:Class rdf:about="http://ncicb.nci.nih.gov/xml/owl/EVS/Thesaurus.owl#C12406_part_reflexive">
        <rdfs:label rdf:datatype="http://www.w3.org/2001/XMLSchema#string">Pregnant Uterus PART REFLEXIVE</rdfs:label>
        <rdfs:subClassOf rdf:resource="http://ncicb.nci.nih.gov/xml/owl/EVS/Thesaurus.owl#C12405_part_reflexive"/>
    </owl:Class>
    


    <!-- http://ncicb.nci.nih.gov/xml/owl/EVS/Thesaurus.owl#C12407_part_reflexive -->

    <owl:Class rdf:about="http://ncicb.nci.nih.gov/xml/owl/EVS/Thesaurus.owl#C12407_part_reflexive">
        <rdfs:label rdf:datatype="http://www.w3.org/2001/XMLSchema#string">Vagina PART REFLEXIVE</rdfs:label>
        <owl:equivalentClass>
            <owl:Restriction>
                <owl:onProperty rdf:resource="http://ncicb.nci.nih.gov/xml/owl/EVS/Thesaurus.owl#R9999"/>
                <owl:someValuesFrom>
                    <owl:Restriction>
                        <owl:onProperty rdf:resource="http://ncicb.nci.nih.gov/xml/owl/EVS/Thesaurus.owl#R101"/>
                        <owl:someValuesFrom rdf:resource="http://ncicb.nci.nih.gov/xml/owl/EVS/Thesaurus.owl#C12407_part_reflexive"/>
                    </owl:Restriction>
                </owl:someValuesFrom>
            </owl:Restriction>
        </owl:equivalentClass>
        <rdfs:subClassOf rdf:resource="http://ncicb.nci.nih.gov/xml/owl/EVS/Thesaurus.owl#C12402_part_reflexive"/>
        <rdfs:subClassOf rdf:resource="http://ncicb.nci.nih.gov/xml/owl/EVS/Thesaurus.owl#C13018_part_reflexive"/>
    </owl:Class>
    


    <!-- http://ncicb.nci.nih.gov/xml/owl/EVS/Thesaurus.owl#C12408_part_reflexive -->

    <owl:Class rdf:about="http://ncicb.nci.nih.gov/xml/owl/EVS/Thesaurus.owl#C12408_part_reflexive">
        <rdfs:label rdf:datatype="http://www.w3.org/2001/XMLSchema#string">Vulva PART REFLEXIVE</rdfs:label>
        <owl:equivalentClass>
            <owl:Restriction>
                <owl:onProperty rdf:resource="http://ncicb.nci.nih.gov/xml/owl/EVS/Thesaurus.owl#R9999"/>
                <owl:someValuesFrom>
                    <owl:Restriction>
                        <owl:onProperty rdf:resource="http://ncicb.nci.nih.gov/xml/owl/EVS/Thesaurus.owl#R101"/>
                        <owl:someValuesFrom rdf:resource="http://ncicb.nci.nih.gov/xml/owl/EVS/Thesaurus.owl#C12408_part_reflexive"/>
                    </owl:Restriction>
                </owl:someValuesFrom>
            </owl:Restriction>
        </owl:equivalentClass>
        <rdfs:subClassOf rdf:resource="http://ncicb.nci.nih.gov/xml/owl/EVS/Thesaurus.owl#C12402_part_reflexive"/>
        <rdfs:subClassOf rdf:resource="http://ncicb.nci.nih.gov/xml/owl/EVS/Thesaurus.owl#C13018_part_reflexive"/>
    </owl:Class>
    


    <!-- http://ncicb.nci.nih.gov/xml/owl/EVS/Thesaurus.owl#C12409_part_reflexive -->

    <owl:Class rdf:about="http://ncicb.nci.nih.gov/xml/owl/EVS/Thesaurus.owl#C12409_part_reflexive">
        <rdfs:label rdf:datatype="http://www.w3.org/2001/XMLSchema#string">Penis PART REFLEXIVE</rdfs:label>
        <owl:equivalentClass>
            <owl:Restriction>
                <owl:onProperty rdf:resource="http://ncicb.nci.nih.gov/xml/owl/EVS/Thesaurus.owl#R9999"/>
                <owl:someValuesFrom>
                    <owl:Restriction>
                        <owl:onProperty rdf:resource="http://ncicb.nci.nih.gov/xml/owl/EVS/Thesaurus.owl#R101"/>
                        <owl:someValuesFrom rdf:resource="http://ncicb.nci.nih.gov/xml/owl/EVS/Thesaurus.owl#C12409_part_reflexive"/>
                    </owl:Restriction>
                </owl:someValuesFrom>
            </owl:Restriction>
        </owl:equivalentClass>
        <rdfs:subClassOf rdf:resource="http://ncicb.nci.nih.gov/xml/owl/EVS/Thesaurus.owl#C12722_part_reflexive"/>
        <rdfs:subClassOf rdf:resource="http://ncicb.nci.nih.gov/xml/owl/EVS/Thesaurus.owl#C13018_part_reflexive"/>
        <rdfs:subClassOf rdf:resource="http://ncicb.nci.nih.gov/xml/owl/EVS/Thesaurus.owl#C32674_part_reflexive"/>
    </owl:Class>
    


    <!-- http://ncicb.nci.nih.gov/xml/owl/EVS/Thesaurus.owl#C12410_part_reflexive -->

    <owl:Class rdf:about="http://ncicb.nci.nih.gov/xml/owl/EVS/Thesaurus.owl#C12410_part_reflexive">
        <rdfs:label rdf:datatype="http://www.w3.org/2001/XMLSchema#string">Prostate Gland PART REFLEXIVE</rdfs:label>
        <owl:equivalentClass>
            <owl:Restriction>
                <owl:onProperty rdf:resource="http://ncicb.nci.nih.gov/xml/owl/EVS/Thesaurus.owl#R9999"/>
                <owl:someValuesFrom>
                    <owl:Restriction>
                        <owl:onProperty rdf:resource="http://ncicb.nci.nih.gov/xml/owl/EVS/Thesaurus.owl#R101"/>
                        <owl:someValuesFrom rdf:resource="http://ncicb.nci.nih.gov/xml/owl/EVS/Thesaurus.owl#C12410_part_reflexive"/>
                    </owl:Restriction>
                </owl:someValuesFrom>
            </owl:Restriction>
        </owl:equivalentClass>
        <rdfs:subClassOf rdf:resource="http://ncicb.nci.nih.gov/xml/owl/EVS/Thesaurus.owl#C12712_part_reflexive"/>
        <rdfs:subClassOf rdf:resource="http://ncicb.nci.nih.gov/xml/owl/EVS/Thesaurus.owl#C12722_part_reflexive"/>
    </owl:Class>
    


    <!-- http://ncicb.nci.nih.gov/xml/owl/EVS/Thesaurus.owl#C12412_part_reflexive -->

    <owl:Class rdf:about="http://ncicb.nci.nih.gov/xml/owl/EVS/Thesaurus.owl#C12412_part_reflexive">
        <rdfs:label rdf:datatype="http://www.w3.org/2001/XMLSchema#string">Testis PART REFLEXIVE</rdfs:label>
        <owl:equivalentClass>
            <owl:Restriction>
                <owl:onProperty rdf:resource="http://ncicb.nci.nih.gov/xml/owl/EVS/Thesaurus.owl#R9999"/>
                <owl:someValuesFrom>
                    <owl:Restriction>
                        <owl:onProperty rdf:resource="http://ncicb.nci.nih.gov/xml/owl/EVS/Thesaurus.owl#R101"/>
                        <owl:someValuesFrom rdf:resource="http://ncicb.nci.nih.gov/xml/owl/EVS/Thesaurus.owl#C12412_part_reflexive"/>
                    </owl:Restriction>
                </owl:someValuesFrom>
            </owl:Restriction>
        </owl:equivalentClass>
        <rdfs:subClassOf rdf:resource="http://ncicb.nci.nih.gov/xml/owl/EVS/Thesaurus.owl#C12722_part_reflexive"/>
        <rdfs:subClassOf rdf:resource="http://ncicb.nci.nih.gov/xml/owl/EVS/Thesaurus.owl#C12725_part_reflexive"/>
        <rdfs:subClassOf rdf:resource="http://ncicb.nci.nih.gov/xml/owl/EVS/Thesaurus.owl#C12785_part_reflexive"/>
    </owl:Class>
    


    <!-- http://ncicb.nci.nih.gov/xml/owl/EVS/Thesaurus.owl#C12413_part_reflexive -->

    <owl:Class rdf:about="http://ncicb.nci.nih.gov/xml/owl/EVS/Thesaurus.owl#C12413_part_reflexive">
        <rdfs:label rdf:datatype="http://www.w3.org/2001/XMLSchema#string">Urinary System PART REFLEXIVE</rdfs:label>
        <owl:equivalentClass>
            <owl:Restriction>
                <owl:onProperty rdf:resource="http://ncicb.nci.nih.gov/xml/owl/EVS/Thesaurus.owl#R9999"/>
                <owl:someValuesFrom>
                    <owl:Restriction>
                        <owl:onProperty rdf:resource="http://ncicb.nci.nih.gov/xml/owl/EVS/Thesaurus.owl#R101"/>
                        <owl:someValuesFrom rdf:resource="http://ncicb.nci.nih.gov/xml/owl/EVS/Thesaurus.owl#C12413_part_reflexive"/>
                    </owl:Restriction>
                </owl:someValuesFrom>
            </owl:Restriction>
        </owl:equivalentClass>
        <rdfs:subClassOf rdf:resource="http://ncicb.nci.nih.gov/xml/owl/EVS/Thesaurus.owl#C12919_part_reflexive"/>
    </owl:Class>
    


    <!-- http://ncicb.nci.nih.gov/xml/owl/EVS/Thesaurus.owl#C12414_part_reflexive -->

    <owl:Class rdf:about="http://ncicb.nci.nih.gov/xml/owl/EVS/Thesaurus.owl#C12414_part_reflexive">
        <rdfs:label rdf:datatype="http://www.w3.org/2001/XMLSchema#string">Bladder PART REFLEXIVE</rdfs:label>
        <owl:equivalentClass>
            <owl:Restriction>
                <owl:onProperty rdf:resource="http://ncicb.nci.nih.gov/xml/owl/EVS/Thesaurus.owl#R9999"/>
                <owl:someValuesFrom>
                    <owl:Restriction>
                        <owl:onProperty rdf:resource="http://ncicb.nci.nih.gov/xml/owl/EVS/Thesaurus.owl#R101"/>
                        <owl:someValuesFrom rdf:resource="http://ncicb.nci.nih.gov/xml/owl/EVS/Thesaurus.owl#C12414_part_reflexive"/>
                    </owl:Restriction>
                </owl:someValuesFrom>
            </owl:Restriction>
        </owl:equivalentClass>
        <rdfs:subClassOf rdf:resource="http://ncicb.nci.nih.gov/xml/owl/EVS/Thesaurus.owl#C12413_part_reflexive"/>
        <rdfs:subClassOf rdf:resource="http://ncicb.nci.nih.gov/xml/owl/EVS/Thesaurus.owl#C12767_part_reflexive"/>
        <rdfs:subClassOf rdf:resource="http://ncicb.nci.nih.gov/xml/owl/EVS/Thesaurus.owl#C13018_part_reflexive"/>
    </owl:Class>
    


    <!-- http://ncicb.nci.nih.gov/xml/owl/EVS/Thesaurus.owl#C12415_part_reflexive -->

    <owl:Class rdf:about="http://ncicb.nci.nih.gov/xml/owl/EVS/Thesaurus.owl#C12415_part_reflexive">
        <rdfs:label rdf:datatype="http://www.w3.org/2001/XMLSchema#string">Kidney PART REFLEXIVE</rdfs:label>
        <owl:equivalentClass>
            <owl:Restriction>
                <owl:onProperty rdf:resource="http://ncicb.nci.nih.gov/xml/owl/EVS/Thesaurus.owl#R9999"/>
                <owl:someValuesFrom>
                    <owl:Restriction>
                        <owl:onProperty rdf:resource="http://ncicb.nci.nih.gov/xml/owl/EVS/Thesaurus.owl#R101"/>
                        <owl:someValuesFrom rdf:resource="http://ncicb.nci.nih.gov/xml/owl/EVS/Thesaurus.owl#C12415_part_reflexive"/>
                    </owl:Restriction>
                </owl:someValuesFrom>
            </owl:Restriction>
        </owl:equivalentClass>
        <rdfs:subClassOf rdf:resource="http://ncicb.nci.nih.gov/xml/owl/EVS/Thesaurus.owl#C12413_part_reflexive"/>
        <rdfs:subClassOf rdf:resource="http://ncicb.nci.nih.gov/xml/owl/EVS/Thesaurus.owl#C12664_part_reflexive"/>
        <rdfs:subClassOf rdf:resource="http://ncicb.nci.nih.gov/xml/owl/EVS/Thesaurus.owl#C13018_part_reflexive"/>
    </owl:Class>
    


    <!-- http://ncicb.nci.nih.gov/xml/owl/EVS/Thesaurus.owl#C12416_part_reflexive -->

    <owl:Class rdf:about="http://ncicb.nci.nih.gov/xml/owl/EVS/Thesaurus.owl#C12416_part_reflexive">
        <rdfs:label rdf:datatype="http://www.w3.org/2001/XMLSchema#string">Ureter PART REFLEXIVE</rdfs:label>
        <owl:equivalentClass>
            <owl:Restriction>
                <owl:onProperty rdf:resource="http://ncicb.nci.nih.gov/xml/owl/EVS/Thesaurus.owl#R9999"/>
                <owl:someValuesFrom>
                    <owl:Restriction>
                        <owl:onProperty rdf:resource="http://ncicb.nci.nih.gov/xml/owl/EVS/Thesaurus.owl#R101"/>
                        <owl:someValuesFrom rdf:resource="http://ncicb.nci.nih.gov/xml/owl/EVS/Thesaurus.owl#C12416_part_reflexive"/>
                    </owl:Restriction>
                </owl:someValuesFrom>
            </owl:Restriction>
        </owl:equivalentClass>
        <rdfs:subClassOf rdf:resource="http://ncicb.nci.nih.gov/xml/owl/EVS/Thesaurus.owl#C12664_part_reflexive"/>
        <rdfs:subClassOf rdf:resource="http://ncicb.nci.nih.gov/xml/owl/EVS/Thesaurus.owl#C13018_part_reflexive"/>
        <rdfs:subClassOf rdf:resource="http://ncicb.nci.nih.gov/xml/owl/EVS/Thesaurus.owl#C54419_part_reflexive"/>
    </owl:Class>
    


    <!-- http://ncicb.nci.nih.gov/xml/owl/EVS/Thesaurus.owl#C12417_part_reflexive -->

    <owl:Class rdf:about="http://ncicb.nci.nih.gov/xml/owl/EVS/Thesaurus.owl#C12417_part_reflexive">
        <rdfs:label rdf:datatype="http://www.w3.org/2001/XMLSchema#string">Urethra PART REFLEXIVE</rdfs:label>
        <owl:equivalentClass>
            <owl:Restriction>
                <owl:onProperty rdf:resource="http://ncicb.nci.nih.gov/xml/owl/EVS/Thesaurus.owl#R9999"/>
                <owl:someValuesFrom>
                    <owl:Restriction>
                        <owl:onProperty rdf:resource="http://ncicb.nci.nih.gov/xml/owl/EVS/Thesaurus.owl#R101"/>
                        <owl:someValuesFrom rdf:resource="http://ncicb.nci.nih.gov/xml/owl/EVS/Thesaurus.owl#C12417_part_reflexive"/>
                    </owl:Restriction>
                </owl:someValuesFrom>
            </owl:Restriction>
        </owl:equivalentClass>
        <rdfs:subClassOf rdf:resource="http://ncicb.nci.nih.gov/xml/owl/EVS/Thesaurus.owl#C12413_part_reflexive"/>
        <rdfs:subClassOf rdf:resource="http://ncicb.nci.nih.gov/xml/owl/EVS/Thesaurus.owl#C13018_part_reflexive"/>
        <rdfs:subClassOf rdf:resource="http://ncicb.nci.nih.gov/xml/owl/EVS/Thesaurus.owl#C32674_part_reflexive"/>
    </owl:Class>
    


    <!-- http://ncicb.nci.nih.gov/xml/owl/EVS/Thesaurus.owl#C12418_part_reflexive -->

    <owl:Class rdf:about="http://ncicb.nci.nih.gov/xml/owl/EVS/Thesaurus.owl#C12418_part_reflexive">
        <rdfs:label rdf:datatype="http://www.w3.org/2001/XMLSchema#string">Head and Neck PART REFLEXIVE</rdfs:label>
        <owl:equivalentClass>
            <owl:Restriction>
                <owl:onProperty rdf:resource="http://ncicb.nci.nih.gov/xml/owl/EVS/Thesaurus.owl#R9999"/>
                <owl:someValuesFrom>
                    <owl:Restriction>
                        <owl:onProperty rdf:resource="http://ncicb.nci.nih.gov/xml/owl/EVS/Thesaurus.owl#R101"/>
                        <owl:someValuesFrom rdf:resource="http://ncicb.nci.nih.gov/xml/owl/EVS/Thesaurus.owl#C12418_part_reflexive"/>
                    </owl:Restriction>
                </owl:someValuesFrom>
            </owl:Restriction>
        </owl:equivalentClass>
        <rdfs:subClassOf rdf:resource="http://ncicb.nci.nih.gov/xml/owl/EVS/Thesaurus.owl#C12680_part_reflexive"/>
    </owl:Class>
    


    <!-- http://ncicb.nci.nih.gov/xml/owl/EVS/Thesaurus.owl#C12419_part_reflexive -->

    <owl:Class rdf:about="http://ncicb.nci.nih.gov/xml/owl/EVS/Thesaurus.owl#C12419_part_reflexive">
        <rdfs:label rdf:datatype="http://www.w3.org/2001/XMLSchema#string">Head PART REFLEXIVE</rdfs:label>
        <owl:equivalentClass>
            <owl:Restriction>
                <owl:onProperty rdf:resource="http://ncicb.nci.nih.gov/xml/owl/EVS/Thesaurus.owl#R9999"/>
                <owl:someValuesFrom>
                    <owl:Restriction>
                        <owl:onProperty rdf:resource="http://ncicb.nci.nih.gov/xml/owl/EVS/Thesaurus.owl#R101"/>
                        <owl:someValuesFrom rdf:resource="http://ncicb.nci.nih.gov/xml/owl/EVS/Thesaurus.owl#C12419_part_reflexive"/>
                    </owl:Restriction>
                </owl:someValuesFrom>
            </owl:Restriction>
        </owl:equivalentClass>
        <rdfs:subClassOf rdf:resource="http://ncicb.nci.nih.gov/xml/owl/EVS/Thesaurus.owl#C12418_part_reflexive"/>
    </owl:Class>
    


    <!-- http://ncicb.nci.nih.gov/xml/owl/EVS/Thesaurus.owl#C12420_part_reflexive -->

    <owl:Class rdf:about="http://ncicb.nci.nih.gov/xml/owl/EVS/Thesaurus.owl#C12420_part_reflexive">
        <rdfs:label rdf:datatype="http://www.w3.org/2001/XMLSchema#string">Larynx PART REFLEXIVE</rdfs:label>
        <owl:equivalentClass>
            <owl:Restriction>
                <owl:onProperty rdf:resource="http://ncicb.nci.nih.gov/xml/owl/EVS/Thesaurus.owl#R9999"/>
                <owl:someValuesFrom>
                    <owl:Restriction>
                        <owl:onProperty rdf:resource="http://ncicb.nci.nih.gov/xml/owl/EVS/Thesaurus.owl#R101"/>
                        <owl:someValuesFrom rdf:resource="http://ncicb.nci.nih.gov/xml/owl/EVS/Thesaurus.owl#C12420_part_reflexive"/>
                    </owl:Restriction>
                </owl:someValuesFrom>
            </owl:Restriction>
        </owl:equivalentClass>
        <rdfs:subClassOf rdf:resource="http://ncicb.nci.nih.gov/xml/owl/EVS/Thesaurus.owl#C54272_part_reflexive"/>
    </owl:Class>
    


    <!-- http://ncicb.nci.nih.gov/xml/owl/EVS/Thesaurus.owl#C12421_part_reflexive -->

    <owl:Class rdf:about="http://ncicb.nci.nih.gov/xml/owl/EVS/Thesaurus.owl#C12421_part_reflexive">
        <rdfs:label rdf:datatype="http://www.w3.org/2001/XMLSchema#string">Oral Cavity PART REFLEXIVE</rdfs:label>
        <owl:equivalentClass>
            <owl:Restriction>
                <owl:onProperty rdf:resource="http://ncicb.nci.nih.gov/xml/owl/EVS/Thesaurus.owl#R9999"/>
                <owl:someValuesFrom>
                    <owl:Restriction>
                        <owl:onProperty rdf:resource="http://ncicb.nci.nih.gov/xml/owl/EVS/Thesaurus.owl#R101"/>
                        <owl:someValuesFrom rdf:resource="http://ncicb.nci.nih.gov/xml/owl/EVS/Thesaurus.owl#C12421_part_reflexive"/>
                    </owl:Restriction>
                </owl:someValuesFrom>
            </owl:Restriction>
        </owl:equivalentClass>
        <rdfs:subClassOf rdf:resource="http://ncicb.nci.nih.gov/xml/owl/EVS/Thesaurus.owl#C12419_part_reflexive"/>
        <rdfs:subClassOf rdf:resource="http://ncicb.nci.nih.gov/xml/owl/EVS/Thesaurus.owl#C25444_part_reflexive"/>
    </owl:Class>
    


    <!-- http://ncicb.nci.nih.gov/xml/owl/EVS/Thesaurus.owl#C12422_part_reflexive -->

    <owl:Class rdf:about="http://ncicb.nci.nih.gov/xml/owl/EVS/Thesaurus.owl#C12422_part_reflexive">
        <rdfs:label rdf:datatype="http://www.w3.org/2001/XMLSchema#string">Tongue PART REFLEXIVE</rdfs:label>
        <owl:equivalentClass>
            <owl:Restriction>
                <owl:onProperty rdf:resource="http://ncicb.nci.nih.gov/xml/owl/EVS/Thesaurus.owl#R9999"/>
                <owl:someValuesFrom>
                    <owl:Restriction>
                        <owl:onProperty rdf:resource="http://ncicb.nci.nih.gov/xml/owl/EVS/Thesaurus.owl#R101"/>
                        <owl:someValuesFrom rdf:resource="http://ncicb.nci.nih.gov/xml/owl/EVS/Thesaurus.owl#C12422_part_reflexive"/>
                    </owl:Restriction>
                </owl:someValuesFrom>
            </owl:Restriction>
        </owl:equivalentClass>
        <rdfs:subClassOf rdf:resource="http://ncicb.nci.nih.gov/xml/owl/EVS/Thesaurus.owl#C12421_part_reflexive"/>
        <rdfs:subClassOf rdf:resource="http://ncicb.nci.nih.gov/xml/owl/EVS/Thesaurus.owl#C33224_part_reflexive"/>
    </owl:Class>
    


    <!-- http://ncicb.nci.nih.gov/xml/owl/EVS/Thesaurus.owl#C12423_part_reflexive -->

    <owl:Class rdf:about="http://ncicb.nci.nih.gov/xml/owl/EVS/Thesaurus.owl#C12423_part_reflexive">
        <rdfs:label rdf:datatype="http://www.w3.org/2001/XMLSchema#string">Nasopharynx PART REFLEXIVE</rdfs:label>
        <owl:equivalentClass>
            <owl:Restriction>
                <owl:onProperty rdf:resource="http://ncicb.nci.nih.gov/xml/owl/EVS/Thesaurus.owl#R9999"/>
                <owl:someValuesFrom>
                    <owl:Restriction>
                        <owl:onProperty rdf:resource="http://ncicb.nci.nih.gov/xml/owl/EVS/Thesaurus.owl#R101"/>
                        <owl:someValuesFrom rdf:resource="http://ncicb.nci.nih.gov/xml/owl/EVS/Thesaurus.owl#C12423_part_reflexive"/>
                    </owl:Restriction>
                </owl:someValuesFrom>
            </owl:Restriction>
        </owl:equivalentClass>
        <rdfs:subClassOf rdf:resource="http://ncicb.nci.nih.gov/xml/owl/EVS/Thesaurus.owl#C12425_part_reflexive"/>
    </owl:Class>
    


    <!-- http://ncicb.nci.nih.gov/xml/owl/EVS/Thesaurus.owl#C12424_part_reflexive -->

    <owl:Class rdf:about="http://ncicb.nci.nih.gov/xml/owl/EVS/Thesaurus.owl#C12424_part_reflexive">
        <rdfs:label rdf:datatype="http://www.w3.org/2001/XMLSchema#string">Nasal Cavity PART REFLEXIVE</rdfs:label>
        <owl:equivalentClass>
            <owl:Restriction>
                <owl:onProperty rdf:resource="http://ncicb.nci.nih.gov/xml/owl/EVS/Thesaurus.owl#R9999"/>
                <owl:someValuesFrom>
                    <owl:Restriction>
                        <owl:onProperty rdf:resource="http://ncicb.nci.nih.gov/xml/owl/EVS/Thesaurus.owl#R101"/>
                        <owl:someValuesFrom rdf:resource="http://ncicb.nci.nih.gov/xml/owl/EVS/Thesaurus.owl#C12424_part_reflexive"/>
                    </owl:Restriction>
                </owl:someValuesFrom>
            </owl:Restriction>
        </owl:equivalentClass>
        <rdfs:subClassOf rdf:resource="http://ncicb.nci.nih.gov/xml/owl/EVS/Thesaurus.owl#C12756_part_reflexive"/>
        <rdfs:subClassOf rdf:resource="http://ncicb.nci.nih.gov/xml/owl/EVS/Thesaurus.owl#C25444_part_reflexive"/>
    </owl:Class>
    


    <!-- http://ncicb.nci.nih.gov/xml/owl/EVS/Thesaurus.owl#C12425_part_reflexive -->

    <owl:Class rdf:about="http://ncicb.nci.nih.gov/xml/owl/EVS/Thesaurus.owl#C12425_part_reflexive">
        <rdfs:label rdf:datatype="http://www.w3.org/2001/XMLSchema#string">Pharynx PART REFLEXIVE</rdfs:label>
        <owl:equivalentClass>
            <owl:Restriction>
                <owl:onProperty rdf:resource="http://ncicb.nci.nih.gov/xml/owl/EVS/Thesaurus.owl#R9999"/>
                <owl:someValuesFrom>
                    <owl:Restriction>
                        <owl:onProperty rdf:resource="http://ncicb.nci.nih.gov/xml/owl/EVS/Thesaurus.owl#R101"/>
                        <owl:someValuesFrom rdf:resource="http://ncicb.nci.nih.gov/xml/owl/EVS/Thesaurus.owl#C12425_part_reflexive"/>
                    </owl:Restriction>
                </owl:someValuesFrom>
            </owl:Restriction>
        </owl:equivalentClass>
        <rdfs:subClassOf rdf:resource="http://ncicb.nci.nih.gov/xml/owl/EVS/Thesaurus.owl#C54272_part_reflexive"/>
    </owl:Class>
    


    <!-- http://ncicb.nci.nih.gov/xml/owl/EVS/Thesaurus.owl#C12426_part_reflexive -->

    <owl:Class rdf:about="http://ncicb.nci.nih.gov/xml/owl/EVS/Thesaurus.owl#C12426_part_reflexive">
        <rdfs:label rdf:datatype="http://www.w3.org/2001/XMLSchema#string">Salivary Gland PART REFLEXIVE</rdfs:label>
        <owl:equivalentClass>
            <owl:Restriction>
                <owl:onProperty rdf:resource="http://ncicb.nci.nih.gov/xml/owl/EVS/Thesaurus.owl#R9999"/>
                <owl:someValuesFrom>
                    <owl:Restriction>
                        <owl:onProperty rdf:resource="http://ncicb.nci.nih.gov/xml/owl/EVS/Thesaurus.owl#R101"/>
                        <owl:someValuesFrom rdf:resource="http://ncicb.nci.nih.gov/xml/owl/EVS/Thesaurus.owl#C12426_part_reflexive"/>
                    </owl:Restriction>
                </owl:someValuesFrom>
            </owl:Restriction>
        </owl:equivalentClass>
        <rdfs:subClassOf rdf:resource="http://ncicb.nci.nih.gov/xml/owl/EVS/Thesaurus.owl#C12418_part_reflexive"/>
        <rdfs:subClassOf rdf:resource="http://ncicb.nci.nih.gov/xml/owl/EVS/Thesaurus.owl#C12712_part_reflexive"/>
    </owl:Class>
    


    <!-- http://ncicb.nci.nih.gov/xml/owl/EVS/Thesaurus.owl#C12427_part_reflexive -->

    <owl:Class rdf:about="http://ncicb.nci.nih.gov/xml/owl/EVS/Thesaurus.owl#C12427_part_reflexive">
        <rdfs:label rdf:datatype="http://www.w3.org/2001/XMLSchema#string">Parotid Gland PART REFLEXIVE</rdfs:label>
        <owl:equivalentClass>
            <owl:Restriction>
                <owl:onProperty rdf:resource="http://ncicb.nci.nih.gov/xml/owl/EVS/Thesaurus.owl#R9999"/>
                <owl:someValuesFrom>
                    <owl:Restriction>
                        <owl:onProperty rdf:resource="http://ncicb.nci.nih.gov/xml/owl/EVS/Thesaurus.owl#R101"/>
                        <owl:someValuesFrom rdf:resource="http://ncicb.nci.nih.gov/xml/owl/EVS/Thesaurus.owl#C12427_part_reflexive"/>
                    </owl:Restriction>
                </owl:someValuesFrom>
            </owl:Restriction>
        </owl:equivalentClass>
        <rdfs:subClassOf rdf:resource="http://ncicb.nci.nih.gov/xml/owl/EVS/Thesaurus.owl#C12999_part_reflexive"/>
        <rdfs:subClassOf rdf:resource="http://ncicb.nci.nih.gov/xml/owl/EVS/Thesaurus.owl#C33539_part_reflexive"/>
    </owl:Class>
    


    <!-- http://ncicb.nci.nih.gov/xml/owl/EVS/Thesaurus.owl#C12428_part_reflexive -->

    <owl:Class rdf:about="http://ncicb.nci.nih.gov/xml/owl/EVS/Thesaurus.owl#C12428_part_reflexive">
        <rdfs:label rdf:datatype="http://www.w3.org/2001/XMLSchema#string">Trachea PART REFLEXIVE</rdfs:label>
        <owl:equivalentClass>
            <owl:Restriction>
                <owl:onProperty rdf:resource="http://ncicb.nci.nih.gov/xml/owl/EVS/Thesaurus.owl#R9999"/>
                <owl:someValuesFrom>
                    <owl:Restriction>
                        <owl:onProperty rdf:resource="http://ncicb.nci.nih.gov/xml/owl/EVS/Thesaurus.owl#R101"/>
                        <owl:someValuesFrom rdf:resource="http://ncicb.nci.nih.gov/xml/owl/EVS/Thesaurus.owl#C12428_part_reflexive"/>
                    </owl:Restriction>
                </owl:someValuesFrom>
            </owl:Restriction>
        </owl:equivalentClass>
        <rdfs:subClassOf rdf:resource="http://ncicb.nci.nih.gov/xml/owl/EVS/Thesaurus.owl#C117875_part_reflexive"/>
        <rdfs:subClassOf rdf:resource="http://ncicb.nci.nih.gov/xml/owl/EVS/Thesaurus.owl#C12779_part_reflexive"/>
        <rdfs:subClassOf rdf:resource="http://ncicb.nci.nih.gov/xml/owl/EVS/Thesaurus.owl#C12905_part_reflexive"/>
    </owl:Class>
    


    <!-- http://ncicb.nci.nih.gov/xml/owl/EVS/Thesaurus.owl#C12429_part_reflexive -->

    <owl:Class rdf:about="http://ncicb.nci.nih.gov/xml/owl/EVS/Thesaurus.owl#C12429_part_reflexive">
        <rdfs:label rdf:datatype="http://www.w3.org/2001/XMLSchema#string">Limb PART REFLEXIVE</rdfs:label>
        <owl:equivalentClass>
            <owl:Restriction>
                <owl:onProperty rdf:resource="http://ncicb.nci.nih.gov/xml/owl/EVS/Thesaurus.owl#R9999"/>
                <owl:someValuesFrom>
                    <owl:Restriction>
                        <owl:onProperty rdf:resource="http://ncicb.nci.nih.gov/xml/owl/EVS/Thesaurus.owl#R101"/>
                        <owl:someValuesFrom rdf:resource="http://ncicb.nci.nih.gov/xml/owl/EVS/Thesaurus.owl#C12429_part_reflexive"/>
                    </owl:Restriction>
                </owl:someValuesFrom>
            </owl:Restriction>
        </owl:equivalentClass>
        <rdfs:subClassOf rdf:resource="http://ncicb.nci.nih.gov/xml/owl/EVS/Thesaurus.owl#C12680_part_reflexive"/>
    </owl:Class>
    


    <!-- http://ncicb.nci.nih.gov/xml/owl/EVS/Thesaurus.owl#C12431_part_reflexive -->

    <owl:Class rdf:about="http://ncicb.nci.nih.gov/xml/owl/EVS/Thesaurus.owl#C12431_part_reflexive">
        <rdfs:label rdf:datatype="http://www.w3.org/2001/XMLSchema#string">Bone Marrow PART REFLEXIVE</rdfs:label>
        <owl:equivalentClass>
            <owl:Restriction>
                <owl:onProperty rdf:resource="http://ncicb.nci.nih.gov/xml/owl/EVS/Thesaurus.owl#R9999"/>
                <owl:someValuesFrom>
                    <owl:Restriction>
                        <owl:onProperty rdf:resource="http://ncicb.nci.nih.gov/xml/owl/EVS/Thesaurus.owl#R101"/>
                        <owl:someValuesFrom rdf:resource="http://ncicb.nci.nih.gov/xml/owl/EVS/Thesaurus.owl#C12431_part_reflexive"/>
                    </owl:Restriction>
                </owl:someValuesFrom>
            </owl:Restriction>
        </owl:equivalentClass>
        <rdfs:subClassOf rdf:resource="http://ncicb.nci.nih.gov/xml/owl/EVS/Thesaurus.owl#C12735_part_reflexive"/>
        <rdfs:subClassOf rdf:resource="http://ncicb.nci.nih.gov/xml/owl/EVS/Thesaurus.owl#C12909_part_reflexive"/>
        <rdfs:subClassOf rdf:resource="http://ncicb.nci.nih.gov/xml/owl/EVS/Thesaurus.owl#C13018_part_reflexive"/>
    </owl:Class>
    


    <!-- http://ncicb.nci.nih.gov/xml/owl/EVS/Thesaurus.owl#C12432_part_reflexive -->

    <owl:Class rdf:about="http://ncicb.nci.nih.gov/xml/owl/EVS/Thesaurus.owl#C12432_part_reflexive">
        <rdfs:label rdf:datatype="http://www.w3.org/2001/XMLSchema#string">Spleen PART REFLEXIVE</rdfs:label>
        <owl:equivalentClass>
            <owl:Restriction>
                <owl:onProperty rdf:resource="http://ncicb.nci.nih.gov/xml/owl/EVS/Thesaurus.owl#R9999"/>
                <owl:someValuesFrom>
                    <owl:Restriction>
                        <owl:onProperty rdf:resource="http://ncicb.nci.nih.gov/xml/owl/EVS/Thesaurus.owl#R101"/>
                        <owl:someValuesFrom rdf:resource="http://ncicb.nci.nih.gov/xml/owl/EVS/Thesaurus.owl#C12432_part_reflexive"/>
                    </owl:Restriction>
                </owl:someValuesFrom>
            </owl:Restriction>
        </owl:equivalentClass>
        <rdfs:subClassOf rdf:resource="http://ncicb.nci.nih.gov/xml/owl/EVS/Thesaurus.owl#C12735_part_reflexive"/>
        <rdfs:subClassOf rdf:resource="http://ncicb.nci.nih.gov/xml/owl/EVS/Thesaurus.owl#C12909_part_reflexive"/>
        <rdfs:subClassOf rdf:resource="http://ncicb.nci.nih.gov/xml/owl/EVS/Thesaurus.owl#C13018_part_reflexive"/>
        <rdfs:subClassOf rdf:resource="http://ncicb.nci.nih.gov/xml/owl/EVS/Thesaurus.owl#C32961_part_reflexive"/>
    </owl:Class>
    


    <!-- http://ncicb.nci.nih.gov/xml/owl/EVS/Thesaurus.owl#C12433_part_reflexive -->

    <owl:Class rdf:about="http://ncicb.nci.nih.gov/xml/owl/EVS/Thesaurus.owl#C12433_part_reflexive">
        <rdfs:label rdf:datatype="http://www.w3.org/2001/XMLSchema#string">Thymus Gland PART REFLEXIVE</rdfs:label>
        <owl:equivalentClass>
            <owl:Restriction>
                <owl:onProperty rdf:resource="http://ncicb.nci.nih.gov/xml/owl/EVS/Thesaurus.owl#R9999"/>
                <owl:someValuesFrom>
                    <owl:Restriction>
                        <owl:onProperty rdf:resource="http://ncicb.nci.nih.gov/xml/owl/EVS/Thesaurus.owl#R101"/>
                        <owl:someValuesFrom rdf:resource="http://ncicb.nci.nih.gov/xml/owl/EVS/Thesaurus.owl#C12433_part_reflexive"/>
                    </owl:Restriction>
                </owl:someValuesFrom>
            </owl:Restriction>
        </owl:equivalentClass>
        <rdfs:subClassOf rdf:resource="http://ncicb.nci.nih.gov/xml/owl/EVS/Thesaurus.owl#C12735_part_reflexive"/>
        <rdfs:subClassOf rdf:resource="http://ncicb.nci.nih.gov/xml/owl/EVS/Thesaurus.owl#C13018_part_reflexive"/>
    </owl:Class>
    


    <!-- http://ncicb.nci.nih.gov/xml/owl/EVS/Thesaurus.owl#C12434_part_reflexive -->

    <owl:Class rdf:about="http://ncicb.nci.nih.gov/xml/owl/EVS/Thesaurus.owl#C12434_part_reflexive">
        <rdfs:label rdf:datatype="http://www.w3.org/2001/XMLSchema#string">Blood PART REFLEXIVE</rdfs:label>
        <rdfs:subClassOf rdf:resource="http://ncicb.nci.nih.gov/xml/owl/EVS/Thesaurus.owl#C12909_part_reflexive"/>
        <rdfs:subClassOf rdf:resource="http://ncicb.nci.nih.gov/xml/owl/EVS/Thesaurus.owl#C13236_part_reflexive"/>
    </owl:Class>
    


    <!-- http://ncicb.nci.nih.gov/xml/owl/EVS/Thesaurus.owl#C12435_part_reflexive -->

    <owl:Class rdf:about="http://ncicb.nci.nih.gov/xml/owl/EVS/Thesaurus.owl#C12435_part_reflexive">
        <rdfs:label rdf:datatype="http://www.w3.org/2001/XMLSchema#string">Muscle Tissue PART REFLEXIVE</rdfs:label>
        <owl:equivalentClass>
            <owl:Restriction>
                <owl:onProperty rdf:resource="http://ncicb.nci.nih.gov/xml/owl/EVS/Thesaurus.owl#R9999"/>
                <owl:someValuesFrom>
                    <owl:Restriction>
                        <owl:onProperty rdf:resource="http://ncicb.nci.nih.gov/xml/owl/EVS/Thesaurus.owl#R101"/>
                        <owl:someValuesFrom rdf:resource="http://ncicb.nci.nih.gov/xml/owl/EVS/Thesaurus.owl#C12435_part_reflexive"/>
                    </owl:Restriction>
                </owl:someValuesFrom>
            </owl:Restriction>
        </owl:equivalentClass>
        <rdfs:subClassOf rdf:resource="http://ncicb.nci.nih.gov/xml/owl/EVS/Thesaurus.owl#C12471_part_reflexive"/>
        <rdfs:subClassOf rdf:resource="http://ncicb.nci.nih.gov/xml/owl/EVS/Thesaurus.owl#C13056_part_reflexive"/>
    </owl:Class>
    


    <!-- http://ncicb.nci.nih.gov/xml/owl/EVS/Thesaurus.owl#C12436_part_reflexive -->

    <owl:Class rdf:about="http://ncicb.nci.nih.gov/xml/owl/EVS/Thesaurus.owl#C12436_part_reflexive">
        <rdfs:label rdf:datatype="http://www.w3.org/2001/XMLSchema#string">Striated Muscle Tissue PART REFLEXIVE</rdfs:label>
        <owl:equivalentClass>
            <owl:Restriction>
                <owl:onProperty rdf:resource="http://ncicb.nci.nih.gov/xml/owl/EVS/Thesaurus.owl#R9999"/>
                <owl:someValuesFrom>
                    <owl:Restriction>
                        <owl:onProperty rdf:resource="http://ncicb.nci.nih.gov/xml/owl/EVS/Thesaurus.owl#R101"/>
                        <owl:someValuesFrom rdf:resource="http://ncicb.nci.nih.gov/xml/owl/EVS/Thesaurus.owl#C12436_part_reflexive"/>
                    </owl:Restriction>
                </owl:someValuesFrom>
            </owl:Restriction>
        </owl:equivalentClass>
        <rdfs:subClassOf rdf:resource="http://ncicb.nci.nih.gov/xml/owl/EVS/Thesaurus.owl#C12435_part_reflexive"/>
    </owl:Class>
    


    <!-- http://ncicb.nci.nih.gov/xml/owl/EVS/Thesaurus.owl#C12437_part_reflexive -->

    <owl:Class rdf:about="http://ncicb.nci.nih.gov/xml/owl/EVS/Thesaurus.owl#C12437_part_reflexive">
        <rdfs:label rdf:datatype="http://www.w3.org/2001/XMLSchema#string">Smooth Muscle Tissue PART REFLEXIVE</rdfs:label>
        <rdfs:subClassOf rdf:resource="http://ncicb.nci.nih.gov/xml/owl/EVS/Thesaurus.owl#C12435_part_reflexive"/>
    </owl:Class>
    


    <!-- http://ncicb.nci.nih.gov/xml/owl/EVS/Thesaurus.owl#C12438_part_reflexive -->

    <owl:Class rdf:about="http://ncicb.nci.nih.gov/xml/owl/EVS/Thesaurus.owl#C12438_part_reflexive">
        <rdfs:label rdf:datatype="http://www.w3.org/2001/XMLSchema#string">Central Nervous System PART REFLEXIVE</rdfs:label>
        <owl:equivalentClass>
            <owl:Restriction>
                <owl:onProperty rdf:resource="http://ncicb.nci.nih.gov/xml/owl/EVS/Thesaurus.owl#R9999"/>
                <owl:someValuesFrom>
                    <owl:Restriction>
                        <owl:onProperty rdf:resource="http://ncicb.nci.nih.gov/xml/owl/EVS/Thesaurus.owl#R101"/>
                        <owl:someValuesFrom rdf:resource="http://ncicb.nci.nih.gov/xml/owl/EVS/Thesaurus.owl#C12438_part_reflexive"/>
                    </owl:Restriction>
                </owl:someValuesFrom>
            </owl:Restriction>
        </owl:equivalentClass>
        <rdfs:subClassOf rdf:resource="http://ncicb.nci.nih.gov/xml/owl/EVS/Thesaurus.owl#C12755_part_reflexive"/>
        <rdfs:subClassOf rdf:resource="http://ncicb.nci.nih.gov/xml/owl/EVS/Thesaurus.owl#C13040_part_reflexive"/>
    </owl:Class>
    


    <!-- http://ncicb.nci.nih.gov/xml/owl/EVS/Thesaurus.owl#C12439_part_reflexive -->

    <owl:Class rdf:about="http://ncicb.nci.nih.gov/xml/owl/EVS/Thesaurus.owl#C12439_part_reflexive">
        <rdfs:label rdf:datatype="http://www.w3.org/2001/XMLSchema#string">Brain PART REFLEXIVE</rdfs:label>
        <owl:equivalentClass>
            <owl:Restriction>
                <owl:onProperty rdf:resource="http://ncicb.nci.nih.gov/xml/owl/EVS/Thesaurus.owl#R9999"/>
                <owl:someValuesFrom>
                    <owl:Restriction>
                        <owl:onProperty rdf:resource="http://ncicb.nci.nih.gov/xml/owl/EVS/Thesaurus.owl#R101"/>
                        <owl:someValuesFrom rdf:resource="http://ncicb.nci.nih.gov/xml/owl/EVS/Thesaurus.owl#C12439_part_reflexive"/>
                    </owl:Restriction>
                </owl:someValuesFrom>
            </owl:Restriction>
        </owl:equivalentClass>
        <rdfs:subClassOf rdf:resource="http://ncicb.nci.nih.gov/xml/owl/EVS/Thesaurus.owl#C12438_part_reflexive"/>
        <rdfs:subClassOf rdf:resource="http://ncicb.nci.nih.gov/xml/owl/EVS/Thesaurus.owl#C12789_part_reflexive"/>
        <rdfs:subClassOf rdf:resource="http://ncicb.nci.nih.gov/xml/owl/EVS/Thesaurus.owl#C13018_part_reflexive"/>
        <rdfs:subClassOf rdf:resource="http://ncicb.nci.nih.gov/xml/owl/EVS/Thesaurus.owl#C33966_part_reflexive"/>
    </owl:Class>
    


    <!-- http://ncicb.nci.nih.gov/xml/owl/EVS/Thesaurus.owl#C12440_part_reflexive -->

    <owl:Class rdf:about="http://ncicb.nci.nih.gov/xml/owl/EVS/Thesaurus.owl#C12440_part_reflexive">
        <rdfs:label rdf:datatype="http://www.w3.org/2001/XMLSchema#string">Amygdala PART REFLEXIVE</rdfs:label>
        <rdfs:subClassOf rdf:resource="http://ncicb.nci.nih.gov/xml/owl/EVS/Thesaurus.owl#C12353_part_reflexive"/>
    </owl:Class>
    


    <!-- http://ncicb.nci.nih.gov/xml/owl/EVS/Thesaurus.owl#C12441_part_reflexive -->

    <owl:Class rdf:about="http://ncicb.nci.nih.gov/xml/owl/EVS/Thesaurus.owl#C12441_part_reflexive">
        <rdfs:label rdf:datatype="http://www.w3.org/2001/XMLSchema#string">Brain Stem PART REFLEXIVE</rdfs:label>
        <owl:equivalentClass>
            <owl:Restriction>
                <owl:onProperty rdf:resource="http://ncicb.nci.nih.gov/xml/owl/EVS/Thesaurus.owl#R9999"/>
                <owl:someValuesFrom>
                    <owl:Restriction>
                        <owl:onProperty rdf:resource="http://ncicb.nci.nih.gov/xml/owl/EVS/Thesaurus.owl#R101"/>
                        <owl:someValuesFrom rdf:resource="http://ncicb.nci.nih.gov/xml/owl/EVS/Thesaurus.owl#C12441_part_reflexive"/>
                    </owl:Restriction>
                </owl:someValuesFrom>
            </owl:Restriction>
        </owl:equivalentClass>
        <rdfs:subClassOf rdf:resource="http://ncicb.nci.nih.gov/xml/owl/EVS/Thesaurus.owl#C12509_part_reflexive"/>
    </owl:Class>
    


    <!-- http://ncicb.nci.nih.gov/xml/owl/EVS/Thesaurus.owl#C12442_part_reflexive -->

    <owl:Class rdf:about="http://ncicb.nci.nih.gov/xml/owl/EVS/Thesaurus.owl#C12442_part_reflexive">
        <rdfs:label rdf:datatype="http://www.w3.org/2001/XMLSchema#string">Medulla Oblongata PART REFLEXIVE</rdfs:label>
        <rdfs:subClassOf rdf:resource="http://ncicb.nci.nih.gov/xml/owl/EVS/Thesaurus.owl#C32191_part_reflexive"/>
    </owl:Class>
    


    <!-- http://ncicb.nci.nih.gov/xml/owl/EVS/Thesaurus.owl#C12443_part_reflexive -->

    <owl:Class rdf:about="http://ncicb.nci.nih.gov/xml/owl/EVS/Thesaurus.owl#C12443_part_reflexive">
        <rdfs:label rdf:datatype="http://www.w3.org/2001/XMLSchema#string">Cerebral Cortex PART REFLEXIVE</rdfs:label>
        <owl:equivalentClass>
            <owl:Restriction>
                <owl:onProperty rdf:resource="http://ncicb.nci.nih.gov/xml/owl/EVS/Thesaurus.owl#R9999"/>
                <owl:someValuesFrom>
                    <owl:Restriction>
                        <owl:onProperty rdf:resource="http://ncicb.nci.nih.gov/xml/owl/EVS/Thesaurus.owl#R101"/>
                        <owl:someValuesFrom rdf:resource="http://ncicb.nci.nih.gov/xml/owl/EVS/Thesaurus.owl#C12443_part_reflexive"/>
                    </owl:Restriction>
                </owl:someValuesFrom>
            </owl:Restriction>
        </owl:equivalentClass>
        <rdfs:subClassOf rdf:resource="http://ncicb.nci.nih.gov/xml/owl/EVS/Thesaurus.owl#C12351_part_reflexive"/>
    </owl:Class>
    


    <!-- http://ncicb.nci.nih.gov/xml/owl/EVS/Thesaurus.owl#C12444_part_reflexive -->

    <owl:Class rdf:about="http://ncicb.nci.nih.gov/xml/owl/EVS/Thesaurus.owl#C12444_part_reflexive">
        <rdfs:label rdf:datatype="http://www.w3.org/2001/XMLSchema#string">Hippocampus PART REFLEXIVE</rdfs:label>
        <rdfs:subClassOf rdf:resource="http://ncicb.nci.nih.gov/xml/owl/EVS/Thesaurus.owl#C12353_part_reflexive"/>
    </owl:Class>
    


    <!-- http://ncicb.nci.nih.gov/xml/owl/EVS/Thesaurus.owl#C12445_part_reflexive -->

    <owl:Class rdf:about="http://ncicb.nci.nih.gov/xml/owl/EVS/Thesaurus.owl#C12445_part_reflexive">
        <rdfs:label rdf:datatype="http://www.w3.org/2001/XMLSchema#string">Cerebellum PART REFLEXIVE</rdfs:label>
        <owl:equivalentClass>
            <owl:Restriction>
                <owl:onProperty rdf:resource="http://ncicb.nci.nih.gov/xml/owl/EVS/Thesaurus.owl#R9999"/>
                <owl:someValuesFrom>
                    <owl:Restriction>
                        <owl:onProperty rdf:resource="http://ncicb.nci.nih.gov/xml/owl/EVS/Thesaurus.owl#R101"/>
                        <owl:someValuesFrom rdf:resource="http://ncicb.nci.nih.gov/xml/owl/EVS/Thesaurus.owl#C12445_part_reflexive"/>
                    </owl:Restriction>
                </owl:someValuesFrom>
            </owl:Restriction>
        </owl:equivalentClass>
        <rdfs:subClassOf rdf:resource="http://ncicb.nci.nih.gov/xml/owl/EVS/Thesaurus.owl#C12509_part_reflexive"/>
        <rdfs:subClassOf rdf:resource="http://ncicb.nci.nih.gov/xml/owl/EVS/Thesaurus.owl#C32741_part_reflexive"/>
    </owl:Class>
    


    <!-- http://ncicb.nci.nih.gov/xml/owl/EVS/Thesaurus.owl#C12446_part_reflexive -->

    <owl:Class rdf:about="http://ncicb.nci.nih.gov/xml/owl/EVS/Thesaurus.owl#C12446_part_reflexive">
        <rdfs:label rdf:datatype="http://www.w3.org/2001/XMLSchema#string">Corpus Callosum PART REFLEXIVE</rdfs:label>
        <owl:equivalentClass>
            <owl:Restriction>
                <owl:onProperty rdf:resource="http://ncicb.nci.nih.gov/xml/owl/EVS/Thesaurus.owl#R9999"/>
                <owl:someValuesFrom>
                    <owl:Restriction>
                        <owl:onProperty rdf:resource="http://ncicb.nci.nih.gov/xml/owl/EVS/Thesaurus.owl#R101"/>
                        <owl:someValuesFrom rdf:resource="http://ncicb.nci.nih.gov/xml/owl/EVS/Thesaurus.owl#C12446_part_reflexive"/>
                    </owl:Restriction>
                </owl:someValuesFrom>
            </owl:Restriction>
        </owl:equivalentClass>
        <rdfs:subClassOf rdf:resource="http://ncicb.nci.nih.gov/xml/owl/EVS/Thesaurus.owl#C49347_part_reflexive"/>
    </owl:Class>
    


    <!-- http://ncicb.nci.nih.gov/xml/owl/EVS/Thesaurus.owl#C12447_part_reflexive -->

    <owl:Class rdf:about="http://ncicb.nci.nih.gov/xml/owl/EVS/Thesaurus.owl#C12447_part_reflexive">
        <rdfs:label rdf:datatype="http://www.w3.org/2001/XMLSchema#string">Basal Ganglia PART REFLEXIVE</rdfs:label>
        <rdfs:subClassOf rdf:resource="http://ncicb.nci.nih.gov/xml/owl/EVS/Thesaurus.owl#C12439_part_reflexive"/>
        <rdfs:subClassOf rdf:resource="http://ncicb.nci.nih.gov/xml/owl/EVS/Thesaurus.owl#C13031_part_reflexive"/>
    </owl:Class>
    


    <!-- http://ncicb.nci.nih.gov/xml/owl/EVS/Thesaurus.owl#C12448_part_reflexive -->

    <owl:Class rdf:about="http://ncicb.nci.nih.gov/xml/owl/EVS/Thesaurus.owl#C12448_part_reflexive">
        <rdfs:label rdf:datatype="http://www.w3.org/2001/XMLSchema#string">Corpus Striatum PART REFLEXIVE</rdfs:label>
        <rdfs:subClassOf rdf:resource="http://ncicb.nci.nih.gov/xml/owl/EVS/Thesaurus.owl#C12351_part_reflexive"/>
        <rdfs:subClassOf rdf:resource="http://ncicb.nci.nih.gov/xml/owl/EVS/Thesaurus.owl#C12447_part_reflexive"/>
    </owl:Class>
    


    <!-- http://ncicb.nci.nih.gov/xml/owl/EVS/Thesaurus.owl#C12449_part_reflexive -->

    <owl:Class rdf:about="http://ncicb.nci.nih.gov/xml/owl/EVS/Thesaurus.owl#C12449_part_reflexive">
        <rdfs:label rdf:datatype="http://www.w3.org/2001/XMLSchema#string">Globus Pallidus PART REFLEXIVE</rdfs:label>
        <rdfs:subClassOf rdf:resource="http://ncicb.nci.nih.gov/xml/owl/EVS/Thesaurus.owl#C32977_part_reflexive"/>
    </owl:Class>
    


    <!-- http://ncicb.nci.nih.gov/xml/owl/EVS/Thesaurus.owl#C12451_part_reflexive -->

    <owl:Class rdf:about="http://ncicb.nci.nih.gov/xml/owl/EVS/Thesaurus.owl#C12451_part_reflexive">
        <rdfs:label rdf:datatype="http://www.w3.org/2001/XMLSchema#string">Caudate Nucleus PART REFLEXIVE</rdfs:label>
        <rdfs:subClassOf rdf:resource="http://ncicb.nci.nih.gov/xml/owl/EVS/Thesaurus.owl#C12448_part_reflexive"/>
    </owl:Class>
    


    <!-- http://ncicb.nci.nih.gov/xml/owl/EVS/Thesaurus.owl#C12452_part_reflexive -->

    <owl:Class rdf:about="http://ncicb.nci.nih.gov/xml/owl/EVS/Thesaurus.owl#C12452_part_reflexive">
        <rdfs:label rdf:datatype="http://www.w3.org/2001/XMLSchema#string">Putamen PART REFLEXIVE</rdfs:label>
        <rdfs:subClassOf rdf:resource="http://ncicb.nci.nih.gov/xml/owl/EVS/Thesaurus.owl#C32977_part_reflexive"/>
    </owl:Class>
    


    <!-- http://ncicb.nci.nih.gov/xml/owl/EVS/Thesaurus.owl#C12453_part_reflexive -->

    <owl:Class rdf:about="http://ncicb.nci.nih.gov/xml/owl/EVS/Thesaurus.owl#C12453_part_reflexive">
        <rdfs:label rdf:datatype="http://www.w3.org/2001/XMLSchema#string">Substantia Nigra PART REFLEXIVE</rdfs:label>
        <rdfs:subClassOf rdf:resource="http://ncicb.nci.nih.gov/xml/owl/EVS/Thesaurus.owl#C12447_part_reflexive"/>
        <rdfs:subClassOf rdf:resource="http://ncicb.nci.nih.gov/xml/owl/EVS/Thesaurus.owl#C12510_part_reflexive"/>
        <rdfs:subClassOf rdf:resource="http://ncicb.nci.nih.gov/xml/owl/EVS/Thesaurus.owl#C49333_part_reflexive"/>
    </owl:Class>
    


    <!-- http://ncicb.nci.nih.gov/xml/owl/EVS/Thesaurus.owl#C12454_part_reflexive -->

    <owl:Class rdf:about="http://ncicb.nci.nih.gov/xml/owl/EVS/Thesaurus.owl#C12454_part_reflexive">
        <rdfs:label rdf:datatype="http://www.w3.org/2001/XMLSchema#string">Subthalamic Nucleus PART REFLEXIVE</rdfs:label>
        <rdfs:subClassOf rdf:resource="http://ncicb.nci.nih.gov/xml/owl/EVS/Thesaurus.owl#C12447_part_reflexive"/>
        <rdfs:subClassOf rdf:resource="http://ncicb.nci.nih.gov/xml/owl/EVS/Thesaurus.owl#C49346_part_reflexive"/>
    </owl:Class>
    


    <!-- http://ncicb.nci.nih.gov/xml/owl/EVS/Thesaurus.owl#C12456_part_reflexive -->

    <owl:Class rdf:about="http://ncicb.nci.nih.gov/xml/owl/EVS/Thesaurus.owl#C12456_part_reflexive">
        <rdfs:label rdf:datatype="http://www.w3.org/2001/XMLSchema#string">Diencephalon PART REFLEXIVE</rdfs:label>
        <owl:equivalentClass>
            <owl:Restriction>
                <owl:onProperty rdf:resource="http://ncicb.nci.nih.gov/xml/owl/EVS/Thesaurus.owl#R9999"/>
                <owl:someValuesFrom>
                    <owl:Restriction>
                        <owl:onProperty rdf:resource="http://ncicb.nci.nih.gov/xml/owl/EVS/Thesaurus.owl#R101"/>
                        <owl:someValuesFrom rdf:resource="http://ncicb.nci.nih.gov/xml/owl/EVS/Thesaurus.owl#C12456_part_reflexive"/>
                    </owl:Restriction>
                </owl:someValuesFrom>
            </owl:Restriction>
        </owl:equivalentClass>
        <rdfs:subClassOf rdf:resource="http://ncicb.nci.nih.gov/xml/owl/EVS/Thesaurus.owl#C12512_part_reflexive"/>
    </owl:Class>
    


    <!-- http://ncicb.nci.nih.gov/xml/owl/EVS/Thesaurus.owl#C12457_part_reflexive -->

    <owl:Class rdf:about="http://ncicb.nci.nih.gov/xml/owl/EVS/Thesaurus.owl#C12457_part_reflexive">
        <rdfs:label rdf:datatype="http://www.w3.org/2001/XMLSchema#string">Epithalamus PART REFLEXIVE</rdfs:label>
        <rdfs:subClassOf rdf:resource="http://ncicb.nci.nih.gov/xml/owl/EVS/Thesaurus.owl#C12456_part_reflexive"/>
        <rdfs:subClassOf rdf:resource="http://ncicb.nci.nih.gov/xml/owl/EVS/Thesaurus.owl#C12459_part_reflexive"/>
    </owl:Class>
    


    <!-- http://ncicb.nci.nih.gov/xml/owl/EVS/Thesaurus.owl#C12458_part_reflexive -->

    <owl:Class rdf:about="http://ncicb.nci.nih.gov/xml/owl/EVS/Thesaurus.owl#C12458_part_reflexive">
        <rdfs:label rdf:datatype="http://www.w3.org/2001/XMLSchema#string">Hypothalamus PART REFLEXIVE</rdfs:label>
        <owl:equivalentClass>
            <owl:Restriction>
                <owl:onProperty rdf:resource="http://ncicb.nci.nih.gov/xml/owl/EVS/Thesaurus.owl#R9999"/>
                <owl:someValuesFrom>
                    <owl:Restriction>
                        <owl:onProperty rdf:resource="http://ncicb.nci.nih.gov/xml/owl/EVS/Thesaurus.owl#R101"/>
                        <owl:someValuesFrom rdf:resource="http://ncicb.nci.nih.gov/xml/owl/EVS/Thesaurus.owl#C12458_part_reflexive"/>
                    </owl:Restriction>
                </owl:someValuesFrom>
            </owl:Restriction>
        </owl:equivalentClass>
        <rdfs:subClassOf rdf:resource="http://ncicb.nci.nih.gov/xml/owl/EVS/Thesaurus.owl#C12456_part_reflexive"/>
    </owl:Class>
    


    <!-- http://ncicb.nci.nih.gov/xml/owl/EVS/Thesaurus.owl#C12459_part_reflexive -->

    <owl:Class rdf:about="http://ncicb.nci.nih.gov/xml/owl/EVS/Thesaurus.owl#C12459_part_reflexive">
        <rdfs:label rdf:datatype="http://www.w3.org/2001/XMLSchema#string">Thalamus PART REFLEXIVE</rdfs:label>
        <rdfs:subClassOf rdf:resource="http://ncicb.nci.nih.gov/xml/owl/EVS/Thesaurus.owl#C33759_part_reflexive"/>
    </owl:Class>
    


    <!-- http://ncicb.nci.nih.gov/xml/owl/EVS/Thesaurus.owl#C12460_part_reflexive -->

    <owl:Class rdf:about="http://ncicb.nci.nih.gov/xml/owl/EVS/Thesaurus.owl#C12460_part_reflexive">
        <rdfs:label rdf:datatype="http://www.w3.org/2001/XMLSchema#string">Tectum Mesencephali PART REFLEXIVE</rdfs:label>
        <rdfs:subClassOf rdf:resource="http://ncicb.nci.nih.gov/xml/owl/EVS/Thesaurus.owl#C12510_part_reflexive"/>
    </owl:Class>
    


    <!-- http://ncicb.nci.nih.gov/xml/owl/EVS/Thesaurus.owl#C12461_part_reflexive -->

    <owl:Class rdf:about="http://ncicb.nci.nih.gov/xml/owl/EVS/Thesaurus.owl#C12461_part_reflexive">
        <rdfs:label rdf:datatype="http://www.w3.org/2001/XMLSchema#string">Corpora Quadrigemina PART REFLEXIVE</rdfs:label>
        <rdfs:subClassOf rdf:resource="http://ncicb.nci.nih.gov/xml/owl/EVS/Thesaurus.owl#C12460_part_reflexive"/>
    </owl:Class>
    


    <!-- http://ncicb.nci.nih.gov/xml/owl/EVS/Thesaurus.owl#C12462_part_reflexive -->

    <owl:Class rdf:about="http://ncicb.nci.nih.gov/xml/owl/EVS/Thesaurus.owl#C12462_part_reflexive">
        <rdfs:label rdf:datatype="http://www.w3.org/2001/XMLSchema#string">Dorsal Root Ganglion PART REFLEXIVE</rdfs:label>
        <rdfs:subClassOf rdf:resource="http://ncicb.nci.nih.gov/xml/owl/EVS/Thesaurus.owl#C12719_part_reflexive"/>
        <rdfs:subClassOf rdf:resource="http://ncicb.nci.nih.gov/xml/owl/EVS/Thesaurus.owl#C32473_part_reflexive"/>
    </owl:Class>
    


    <!-- http://ncicb.nci.nih.gov/xml/owl/EVS/Thesaurus.owl#C12463_part_reflexive -->

    <owl:Class rdf:about="http://ncicb.nci.nih.gov/xml/owl/EVS/Thesaurus.owl#C12463_part_reflexive">
        <rdfs:label rdf:datatype="http://www.w3.org/2001/XMLSchema#string">Notochord PART REFLEXIVE</rdfs:label>
        <rdfs:subClassOf rdf:resource="http://ncicb.nci.nih.gov/xml/owl/EVS/Thesaurus.owl#C28147_part_reflexive"/>
        <rdfs:subClassOf rdf:resource="http://ncicb.nci.nih.gov/xml/owl/EVS/Thesaurus.owl#C34237_part_reflexive"/>
    </owl:Class>
    


    <!-- http://ncicb.nci.nih.gov/xml/owl/EVS/Thesaurus.owl#C12464_part_reflexive -->

    <owl:Class rdf:about="http://ncicb.nci.nih.gov/xml/owl/EVS/Thesaurus.owl#C12464_part_reflexive">
        <rdfs:label rdf:datatype="http://www.w3.org/2001/XMLSchema#string">Spinal Cord PART REFLEXIVE</rdfs:label>
        <owl:equivalentClass>
            <owl:Restriction>
                <owl:onProperty rdf:resource="http://ncicb.nci.nih.gov/xml/owl/EVS/Thesaurus.owl#R9999"/>
                <owl:someValuesFrom>
                    <owl:Restriction>
                        <owl:onProperty rdf:resource="http://ncicb.nci.nih.gov/xml/owl/EVS/Thesaurus.owl#R101"/>
                        <owl:someValuesFrom rdf:resource="http://ncicb.nci.nih.gov/xml/owl/EVS/Thesaurus.owl#C12464_part_reflexive"/>
                    </owl:Restriction>
                </owl:someValuesFrom>
            </owl:Restriction>
        </owl:equivalentClass>
        <rdfs:subClassOf rdf:resource="http://ncicb.nci.nih.gov/xml/owl/EVS/Thesaurus.owl#C12438_part_reflexive"/>
        <rdfs:subClassOf rdf:resource="http://ncicb.nci.nih.gov/xml/owl/EVS/Thesaurus.owl#C13018_part_reflexive"/>
        <rdfs:subClassOf rdf:resource="http://ncicb.nci.nih.gov/xml/owl/EVS/Thesaurus.owl#C33869_part_reflexive"/>
        <rdfs:subClassOf rdf:resource="http://ncicb.nci.nih.gov/xml/owl/EVS/Thesaurus.owl#C33966_part_reflexive"/>
    </owl:Class>
    


    <!-- http://ncicb.nci.nih.gov/xml/owl/EVS/Thesaurus.owl#C12465_part_reflexive -->

    <owl:Class rdf:about="http://ncicb.nci.nih.gov/xml/owl/EVS/Thesaurus.owl#C12465_part_reflexive">
        <rdfs:label rdf:datatype="http://www.w3.org/2001/XMLSchema#string">Peripheral Nervous System PART REFLEXIVE</rdfs:label>
        <owl:equivalentClass>
            <owl:Restriction>
                <owl:onProperty rdf:resource="http://ncicb.nci.nih.gov/xml/owl/EVS/Thesaurus.owl#R9999"/>
                <owl:someValuesFrom>
                    <owl:Restriction>
                        <owl:onProperty rdf:resource="http://ncicb.nci.nih.gov/xml/owl/EVS/Thesaurus.owl#R101"/>
                        <owl:someValuesFrom rdf:resource="http://ncicb.nci.nih.gov/xml/owl/EVS/Thesaurus.owl#C12465_part_reflexive"/>
                    </owl:Restriction>
                </owl:someValuesFrom>
            </owl:Restriction>
        </owl:equivalentClass>
        <rdfs:subClassOf rdf:resource="http://ncicb.nci.nih.gov/xml/owl/EVS/Thesaurus.owl#C12755_part_reflexive"/>
        <rdfs:subClassOf rdf:resource="http://ncicb.nci.nih.gov/xml/owl/EVS/Thesaurus.owl#C13040_part_reflexive"/>
    </owl:Class>
    


    <!-- http://ncicb.nci.nih.gov/xml/owl/EVS/Thesaurus.owl#C12466_part_reflexive -->

    <owl:Class rdf:about="http://ncicb.nci.nih.gov/xml/owl/EVS/Thesaurus.owl#C12466_part_reflexive">
        <rdfs:label rdf:datatype="http://www.w3.org/2001/XMLSchema#string">Nerve PART REFLEXIVE</rdfs:label>
        <owl:equivalentClass>
            <owl:Restriction>
                <owl:onProperty rdf:resource="http://ncicb.nci.nih.gov/xml/owl/EVS/Thesaurus.owl#R9999"/>
                <owl:someValuesFrom>
                    <owl:Restriction>
                        <owl:onProperty rdf:resource="http://ncicb.nci.nih.gov/xml/owl/EVS/Thesaurus.owl#R101"/>
                        <owl:someValuesFrom rdf:resource="http://ncicb.nci.nih.gov/xml/owl/EVS/Thesaurus.owl#C12466_part_reflexive"/>
                    </owl:Restriction>
                </owl:someValuesFrom>
            </owl:Restriction>
        </owl:equivalentClass>
        <rdfs:subClassOf rdf:resource="http://ncicb.nci.nih.gov/xml/owl/EVS/Thesaurus.owl#C12755_part_reflexive"/>
        <rdfs:subClassOf rdf:resource="http://ncicb.nci.nih.gov/xml/owl/EVS/Thesaurus.owl#C13040_part_reflexive"/>
    </owl:Class>
    


    <!-- http://ncicb.nci.nih.gov/xml/owl/EVS/Thesaurus.owl#C12467_part_reflexive -->

    <owl:Class rdf:about="http://ncicb.nci.nih.gov/xml/owl/EVS/Thesaurus.owl#C12467_part_reflexive">
        <rdfs:label rdf:datatype="http://www.w3.org/2001/XMLSchema#string">Sympathetic Ganglion PART REFLEXIVE</rdfs:label>
        <rdfs:subClassOf rdf:resource="http://ncicb.nci.nih.gov/xml/owl/EVS/Thesaurus.owl#C12720_part_reflexive"/>
        <rdfs:subClassOf rdf:resource="http://ncicb.nci.nih.gov/xml/owl/EVS/Thesaurus.owl#C12795_part_reflexive"/>
    </owl:Class>
    


    <!-- http://ncicb.nci.nih.gov/xml/owl/EVS/Thesaurus.owl#C12468_part_reflexive -->

    <owl:Class rdf:about="http://ncicb.nci.nih.gov/xml/owl/EVS/Thesaurus.owl#C12468_part_reflexive">
        <rdfs:label rdf:datatype="http://www.w3.org/2001/XMLSchema#string">Lung PART REFLEXIVE</rdfs:label>
        <owl:equivalentClass>
            <owl:Restriction>
                <owl:onProperty rdf:resource="http://ncicb.nci.nih.gov/xml/owl/EVS/Thesaurus.owl#R9999"/>
                <owl:someValuesFrom>
                    <owl:Restriction>
                        <owl:onProperty rdf:resource="http://ncicb.nci.nih.gov/xml/owl/EVS/Thesaurus.owl#R101"/>
                        <owl:someValuesFrom rdf:resource="http://ncicb.nci.nih.gov/xml/owl/EVS/Thesaurus.owl#C12468_part_reflexive"/>
                    </owl:Restriction>
                </owl:someValuesFrom>
            </owl:Restriction>
        </owl:equivalentClass>
        <rdfs:subClassOf rdf:resource="http://ncicb.nci.nih.gov/xml/owl/EVS/Thesaurus.owl#C12779_part_reflexive"/>
        <rdfs:subClassOf rdf:resource="http://ncicb.nci.nih.gov/xml/owl/EVS/Thesaurus.owl#C12905_part_reflexive"/>
        <rdfs:subClassOf rdf:resource="http://ncicb.nci.nih.gov/xml/owl/EVS/Thesaurus.owl#C13018_part_reflexive"/>
    </owl:Class>
    


    <!-- http://ncicb.nci.nih.gov/xml/owl/EVS/Thesaurus.owl#C12469_part_reflexive -->

    <owl:Class rdf:about="http://ncicb.nci.nih.gov/xml/owl/EVS/Thesaurus.owl#C12469_part_reflexive">
        <rdfs:label rdf:datatype="http://www.w3.org/2001/XMLSchema#string">Pleura PART REFLEXIVE</rdfs:label>
        <owl:equivalentClass>
            <owl:Restriction>
                <owl:onProperty rdf:resource="http://ncicb.nci.nih.gov/xml/owl/EVS/Thesaurus.owl#R9999"/>
                <owl:someValuesFrom>
                    <owl:Restriction>
                        <owl:onProperty rdf:resource="http://ncicb.nci.nih.gov/xml/owl/EVS/Thesaurus.owl#R101"/>
                        <owl:someValuesFrom rdf:resource="http://ncicb.nci.nih.gov/xml/owl/EVS/Thesaurus.owl#C12469_part_reflexive"/>
                    </owl:Restriction>
                </owl:someValuesFrom>
            </owl:Restriction>
        </owl:equivalentClass>
        <rdfs:subClassOf rdf:resource="http://ncicb.nci.nih.gov/xml/owl/EVS/Thesaurus.owl#C12749_part_reflexive"/>
        <rdfs:subClassOf rdf:resource="http://ncicb.nci.nih.gov/xml/owl/EVS/Thesaurus.owl#C12905_part_reflexive"/>
    </owl:Class>
    


    <!-- http://ncicb.nci.nih.gov/xml/owl/EVS/Thesaurus.owl#C12470_part_reflexive -->

    <owl:Class rdf:about="http://ncicb.nci.nih.gov/xml/owl/EVS/Thesaurus.owl#C12470_part_reflexive">
        <rdfs:label rdf:datatype="http://www.w3.org/2001/XMLSchema#string">Skin PART REFLEXIVE</rdfs:label>
        <owl:equivalentClass>
            <owl:Restriction>
                <owl:onProperty rdf:resource="http://ncicb.nci.nih.gov/xml/owl/EVS/Thesaurus.owl#R9999"/>
                <owl:someValuesFrom>
                    <owl:Restriction>
                        <owl:onProperty rdf:resource="http://ncicb.nci.nih.gov/xml/owl/EVS/Thesaurus.owl#R101"/>
                        <owl:someValuesFrom rdf:resource="http://ncicb.nci.nih.gov/xml/owl/EVS/Thesaurus.owl#C12470_part_reflexive"/>
                    </owl:Restriction>
                </owl:someValuesFrom>
            </owl:Restriction>
        </owl:equivalentClass>
        <rdfs:subClassOf rdf:resource="http://ncicb.nci.nih.gov/xml/owl/EVS/Thesaurus.owl#C12907_part_reflexive"/>
        <rdfs:subClassOf rdf:resource="http://ncicb.nci.nih.gov/xml/owl/EVS/Thesaurus.owl#C13018_part_reflexive"/>
    </owl:Class>
    


    <!-- http://ncicb.nci.nih.gov/xml/owl/EVS/Thesaurus.owl#C12471_part_reflexive -->

    <owl:Class rdf:about="http://ncicb.nci.nih.gov/xml/owl/EVS/Thesaurus.owl#C12471_part_reflexive">
        <rdfs:label rdf:datatype="http://www.w3.org/2001/XMLSchema#string">Soft Tissue PART REFLEXIVE</rdfs:label>
        <owl:equivalentClass>
            <owl:Restriction>
                <owl:onProperty rdf:resource="http://ncicb.nci.nih.gov/xml/owl/EVS/Thesaurus.owl#R9999"/>
                <owl:someValuesFrom>
                    <owl:Restriction>
                        <owl:onProperty rdf:resource="http://ncicb.nci.nih.gov/xml/owl/EVS/Thesaurus.owl#R101"/>
                        <owl:someValuesFrom rdf:resource="http://ncicb.nci.nih.gov/xml/owl/EVS/Thesaurus.owl#C12471_part_reflexive"/>
                    </owl:Restriction>
                </owl:someValuesFrom>
            </owl:Restriction>
        </owl:equivalentClass>
        <rdfs:subClassOf rdf:resource="http://ncicb.nci.nih.gov/xml/owl/EVS/Thesaurus.owl#C12964_part_reflexive"/>
    </owl:Class>
    


    <!-- http://ncicb.nci.nih.gov/xml/owl/EVS/Thesaurus.owl#C12472_part_reflexive -->

    <owl:Class rdf:about="http://ncicb.nci.nih.gov/xml/owl/EVS/Thesaurus.owl#C12472_part_reflexive">
        <rdfs:label rdf:datatype="http://www.w3.org/2001/XMLSchema#string">Adipose Tissue PART REFLEXIVE</rdfs:label>
        <rdfs:subClassOf rdf:resource="http://ncicb.nci.nih.gov/xml/owl/EVS/Thesaurus.owl#C12471_part_reflexive"/>
    </owl:Class>
    


    <!-- http://ncicb.nci.nih.gov/xml/owl/EVS/Thesaurus.owl#C12473_part_reflexive -->

    <owl:Class rdf:about="http://ncicb.nci.nih.gov/xml/owl/EVS/Thesaurus.owl#C12473_part_reflexive">
        <rdfs:label rdf:datatype="http://www.w3.org/2001/XMLSchema#string">Synovial Membrane PART REFLEXIVE</rdfs:label>
        <rdfs:subClassOf rdf:resource="http://ncicb.nci.nih.gov/xml/owl/EVS/Thesaurus.owl#C12749_part_reflexive"/>
        <rdfs:subClassOf rdf:resource="http://ncicb.nci.nih.gov/xml/owl/EVS/Thesaurus.owl#C84388_part_reflexive"/>
    </owl:Class>
    


    <!-- http://ncicb.nci.nih.gov/xml/owl/EVS/Thesaurus.owl#C12474_part_reflexive -->

    <owl:Class rdf:about="http://ncicb.nci.nih.gov/xml/owl/EVS/Thesaurus.owl#C12474_part_reflexive">
        <rdfs:label rdf:datatype="http://www.w3.org/2001/XMLSchema#string">B-Lymphocyte PART REFLEXIVE</rdfs:label>
        <rdfs:subClassOf rdf:resource="http://ncicb.nci.nih.gov/xml/owl/EVS/Thesaurus.owl#C12535_part_reflexive"/>
    </owl:Class>
    


    <!-- http://ncicb.nci.nih.gov/xml/owl/EVS/Thesaurus.owl#C12475_part_reflexive -->

    <owl:Class rdf:about="http://ncicb.nci.nih.gov/xml/owl/EVS/Thesaurus.owl#C12475_part_reflexive">
        <rdfs:label rdf:datatype="http://www.w3.org/2001/XMLSchema#string">Basal Cell PART REFLEXIVE</rdfs:label>
        <rdfs:subClassOf rdf:resource="http://ncicb.nci.nih.gov/xml/owl/EVS/Thesaurus.owl#C12578_part_reflexive"/>
        <rdfs:subClassOf rdf:resource="http://ncicb.nci.nih.gov/xml/owl/EVS/Thesaurus.owl#C32271_part_reflexive"/>
    </owl:Class>
    


    <!-- http://ncicb.nci.nih.gov/xml/owl/EVS/Thesaurus.owl#C12476_part_reflexive -->

    <owl:Class rdf:about="http://ncicb.nci.nih.gov/xml/owl/EVS/Thesaurus.owl#C12476_part_reflexive">
        <rdfs:label rdf:datatype="http://www.w3.org/2001/XMLSchema#string">T-Lymphocyte PART REFLEXIVE</rdfs:label>
        <rdfs:subClassOf rdf:resource="http://ncicb.nci.nih.gov/xml/owl/EVS/Thesaurus.owl#C39567_part_reflexive"/>
    </owl:Class>
    


    <!-- http://ncicb.nci.nih.gov/xml/owl/EVS/Thesaurus.owl#C12477_part_reflexive -->

    <owl:Class rdf:about="http://ncicb.nci.nih.gov/xml/owl/EVS/Thesaurus.owl#C12477_part_reflexive">
        <rdfs:label rdf:datatype="http://www.w3.org/2001/XMLSchema#string">Astrocyte PART REFLEXIVE</rdfs:label>
        <rdfs:subClassOf rdf:resource="http://ncicb.nci.nih.gov/xml/owl/EVS/Thesaurus.owl#C12615_part_reflexive"/>
    </owl:Class>
    


    <!-- http://ncicb.nci.nih.gov/xml/owl/EVS/Thesaurus.owl#C12478_part_reflexive -->

    <owl:Class rdf:about="http://ncicb.nci.nih.gov/xml/owl/EVS/Thesaurus.owl#C12478_part_reflexive">
        <rdfs:label rdf:datatype="http://www.w3.org/2001/XMLSchema#string">Clear Cell PART REFLEXIVE</rdfs:label>
        <rdfs:subClassOf rdf:resource="http://ncicb.nci.nih.gov/xml/owl/EVS/Thesaurus.owl#C33923_part_reflexive"/>
    </owl:Class>
    


    <!-- http://ncicb.nci.nih.gov/xml/owl/EVS/Thesaurus.owl#C12479_part_reflexive -->

    <owl:Class rdf:about="http://ncicb.nci.nih.gov/xml/owl/EVS/Thesaurus.owl#C12479_part_reflexive">
        <rdfs:label rdf:datatype="http://www.w3.org/2001/XMLSchema#string">Ductal Epithelial Cell PART REFLEXIVE</rdfs:label>
        <rdfs:subClassOf rdf:resource="http://ncicb.nci.nih.gov/xml/owl/EVS/Thesaurus.owl#C25787_part_reflexive"/>
        <rdfs:subClassOf rdf:resource="http://ncicb.nci.nih.gov/xml/owl/EVS/Thesaurus.owl#C33923_part_reflexive"/>
        <rdfs:subClassOf rdf:resource="http://ncicb.nci.nih.gov/xml/owl/EVS/Thesaurus.owl#C43370_part_reflexive"/>
    </owl:Class>
    


    <!-- http://ncicb.nci.nih.gov/xml/owl/EVS/Thesaurus.owl#C12480_part_reflexive -->

    <owl:Class rdf:about="http://ncicb.nci.nih.gov/xml/owl/EVS/Thesaurus.owl#C12480_part_reflexive">
        <rdfs:label rdf:datatype="http://www.w3.org/2001/XMLSchema#string">Terminal Ductal Lobular Unit PART REFLEXIVE</rdfs:label>
        <rdfs:subClassOf rdf:resource="http://ncicb.nci.nih.gov/xml/owl/EVS/Thesaurus.owl#C12370_part_reflexive"/>
        <rdfs:subClassOf rdf:resource="http://ncicb.nci.nih.gov/xml/owl/EVS/Thesaurus.owl#C43370_part_reflexive"/>
    </owl:Class>
    


    <!-- http://ncicb.nci.nih.gov/xml/owl/EVS/Thesaurus.owl#C12481_part_reflexive -->

    <owl:Class rdf:about="http://ncicb.nci.nih.gov/xml/owl/EVS/Thesaurus.owl#C12481_part_reflexive">
        <rdfs:label rdf:datatype="http://www.w3.org/2001/XMLSchema#string">Endothelium PART REFLEXIVE</rdfs:label>
        <rdfs:subClassOf rdf:resource="http://ncicb.nci.nih.gov/xml/owl/EVS/Thesaurus.owl#C12471_part_reflexive"/>
    </owl:Class>
    


    <!-- http://ncicb.nci.nih.gov/xml/owl/EVS/Thesaurus.owl#C12482_part_reflexive -->

    <owl:Class rdf:about="http://ncicb.nci.nih.gov/xml/owl/EVS/Thesaurus.owl#C12482_part_reflexive">
        <rdfs:label rdf:datatype="http://www.w3.org/2001/XMLSchema#string">Fibroblast PART REFLEXIVE</rdfs:label>
        <rdfs:subClassOf rdf:resource="http://ncicb.nci.nih.gov/xml/owl/EVS/Thesaurus.owl#C12555_part_reflexive"/>
    </owl:Class>
    


    <!-- http://ncicb.nci.nih.gov/xml/owl/EVS/Thesaurus.owl#C12485_part_reflexive -->

    <owl:Class rdf:about="http://ncicb.nci.nih.gov/xml/owl/EVS/Thesaurus.owl#C12485_part_reflexive">
        <rdfs:label rdf:datatype="http://www.w3.org/2001/XMLSchema#string">Neuroendocrine Cell PART REFLEXIVE</rdfs:label>
        <rdfs:subClassOf rdf:resource="http://ncicb.nci.nih.gov/xml/owl/EVS/Thesaurus.owl#C32506_part_reflexive"/>
        <rdfs:subClassOf rdf:resource="http://ncicb.nci.nih.gov/xml/owl/EVS/Thesaurus.owl#C48365_part_reflexive"/>
    </owl:Class>
    


    <!-- http://ncicb.nci.nih.gov/xml/owl/EVS/Thesaurus.owl#C12486_part_reflexive -->

    <owl:Class rdf:about="http://ncicb.nci.nih.gov/xml/owl/EVS/Thesaurus.owl#C12486_part_reflexive">
        <rdfs:label rdf:datatype="http://www.w3.org/2001/XMLSchema#string">Plasma Cell PART REFLEXIVE</rdfs:label>
        <rdfs:subClassOf rdf:resource="http://ncicb.nci.nih.gov/xml/owl/EVS/Thesaurus.owl#C33058_part_reflexive"/>
    </owl:Class>
    


    <!-- http://ncicb.nci.nih.gov/xml/owl/EVS/Thesaurus.owl#C12493_part_reflexive -->

    <owl:Class rdf:about="http://ncicb.nci.nih.gov/xml/owl/EVS/Thesaurus.owl#C12493_part_reflexive">
        <rdfs:label rdf:datatype="http://www.w3.org/2001/XMLSchema#string">Base of the Skull PART REFLEXIVE</rdfs:label>
        <owl:equivalentClass>
            <owl:Restriction>
                <owl:onProperty rdf:resource="http://ncicb.nci.nih.gov/xml/owl/EVS/Thesaurus.owl#R9999"/>
                <owl:someValuesFrom>
                    <owl:Restriction>
                        <owl:onProperty rdf:resource="http://ncicb.nci.nih.gov/xml/owl/EVS/Thesaurus.owl#R101"/>
                        <owl:someValuesFrom rdf:resource="http://ncicb.nci.nih.gov/xml/owl/EVS/Thesaurus.owl#C12493_part_reflexive"/>
                    </owl:Restriction>
                </owl:someValuesFrom>
            </owl:Restriction>
        </owl:equivalentClass>
        <rdfs:subClassOf rdf:resource="http://ncicb.nci.nih.gov/xml/owl/EVS/Thesaurus.owl#C12789_part_reflexive"/>
    </owl:Class>
    


    <!-- http://ncicb.nci.nih.gov/xml/owl/EVS/Thesaurus.owl#C12494_part_reflexive -->

    <owl:Class rdf:about="http://ncicb.nci.nih.gov/xml/owl/EVS/Thesaurus.owl#C12494_part_reflexive">
        <rdfs:label rdf:datatype="http://www.w3.org/2001/XMLSchema#string">Clivus PART REFLEXIVE</rdfs:label>
        <owl:equivalentClass>
            <owl:Restriction>
                <owl:onProperty rdf:resource="http://ncicb.nci.nih.gov/xml/owl/EVS/Thesaurus.owl#R9999"/>
                <owl:someValuesFrom>
                    <owl:Restriction>
                        <owl:onProperty rdf:resource="http://ncicb.nci.nih.gov/xml/owl/EVS/Thesaurus.owl#R101"/>
                        <owl:someValuesFrom rdf:resource="http://ncicb.nci.nih.gov/xml/owl/EVS/Thesaurus.owl#C12494_part_reflexive"/>
                    </owl:Restriction>
                </owl:someValuesFrom>
            </owl:Restriction>
        </owl:equivalentClass>
        <rdfs:subClassOf rdf:resource="http://ncicb.nci.nih.gov/xml/owl/EVS/Thesaurus.owl#C12789_part_reflexive"/>
    </owl:Class>
    


    <!-- http://ncicb.nci.nih.gov/xml/owl/EVS/Thesaurus.owl#C12495_part_reflexive -->

    <owl:Class rdf:about="http://ncicb.nci.nih.gov/xml/owl/EVS/Thesaurus.owl#C12495_part_reflexive">
        <rdfs:label rdf:datatype="http://www.w3.org/2001/XMLSchema#string">Foramen Magnum PART REFLEXIVE</rdfs:label>
        <owl:equivalentClass>
            <owl:Restriction>
                <owl:onProperty rdf:resource="http://ncicb.nci.nih.gov/xml/owl/EVS/Thesaurus.owl#R9999"/>
                <owl:someValuesFrom>
                    <owl:Restriction>
                        <owl:onProperty rdf:resource="http://ncicb.nci.nih.gov/xml/owl/EVS/Thesaurus.owl#R101"/>
                        <owl:someValuesFrom rdf:resource="http://ncicb.nci.nih.gov/xml/owl/EVS/Thesaurus.owl#C12495_part_reflexive"/>
                    </owl:Restriction>
                </owl:someValuesFrom>
            </owl:Restriction>
        </owl:equivalentClass>
        <rdfs:subClassOf rdf:resource="http://ncicb.nci.nih.gov/xml/owl/EVS/Thesaurus.owl#C12757_part_reflexive"/>
    </owl:Class>
    


    <!-- http://ncicb.nci.nih.gov/xml/owl/EVS/Thesaurus.owl#C12496_part_reflexive -->

    <owl:Class rdf:about="http://ncicb.nci.nih.gov/xml/owl/EVS/Thesaurus.owl#C12496_part_reflexive">
        <rdfs:label rdf:datatype="http://www.w3.org/2001/XMLSchema#string">Jugular Foramen PART REFLEXIVE</rdfs:label>
        <owl:equivalentClass>
            <owl:Restriction>
                <owl:onProperty rdf:resource="http://ncicb.nci.nih.gov/xml/owl/EVS/Thesaurus.owl#R9999"/>
                <owl:someValuesFrom>
                    <owl:Restriction>
                        <owl:onProperty rdf:resource="http://ncicb.nci.nih.gov/xml/owl/EVS/Thesaurus.owl#R101"/>
                        <owl:someValuesFrom rdf:resource="http://ncicb.nci.nih.gov/xml/owl/EVS/Thesaurus.owl#C12496_part_reflexive"/>
                    </owl:Restriction>
                </owl:someValuesFrom>
            </owl:Restriction>
        </owl:equivalentClass>
        <rdfs:subClassOf rdf:resource="http://ncicb.nci.nih.gov/xml/owl/EVS/Thesaurus.owl#C12789_part_reflexive"/>
    </owl:Class>
    


    <!-- http://ncicb.nci.nih.gov/xml/owl/EVS/Thesaurus.owl#C12497_part_reflexive -->

    <owl:Class rdf:about="http://ncicb.nci.nih.gov/xml/owl/EVS/Thesaurus.owl#C12497_part_reflexive">
        <rdfs:label rdf:datatype="http://www.w3.org/2001/XMLSchema#string">Sella Turcica PART REFLEXIVE</rdfs:label>
        <owl:equivalentClass>
            <owl:Restriction>
                <owl:onProperty rdf:resource="http://ncicb.nci.nih.gov/xml/owl/EVS/Thesaurus.owl#R9999"/>
                <owl:someValuesFrom>
                    <owl:Restriction>
                        <owl:onProperty rdf:resource="http://ncicb.nci.nih.gov/xml/owl/EVS/Thesaurus.owl#R101"/>
                        <owl:someValuesFrom rdf:resource="http://ncicb.nci.nih.gov/xml/owl/EVS/Thesaurus.owl#C12497_part_reflexive"/>
                    </owl:Restriction>
                </owl:someValuesFrom>
            </owl:Restriction>
        </owl:equivalentClass>
        <rdfs:subClassOf rdf:resource="http://ncicb.nci.nih.gov/xml/owl/EVS/Thesaurus.owl#C12789_part_reflexive"/>
    </owl:Class>
    


    <!-- http://ncicb.nci.nih.gov/xml/owl/EVS/Thesaurus.owl#C12498_part_reflexive -->

    <owl:Class rdf:about="http://ncicb.nci.nih.gov/xml/owl/EVS/Thesaurus.owl#C12498_part_reflexive">
        <rdfs:label rdf:datatype="http://www.w3.org/2001/XMLSchema#string">External Acoustic Meatus PART REFLEXIVE</rdfs:label>
        <owl:equivalentClass>
            <owl:Restriction>
                <owl:onProperty rdf:resource="http://ncicb.nci.nih.gov/xml/owl/EVS/Thesaurus.owl#R9999"/>
                <owl:someValuesFrom>
                    <owl:Restriction>
                        <owl:onProperty rdf:resource="http://ncicb.nci.nih.gov/xml/owl/EVS/Thesaurus.owl#R101"/>
                        <owl:someValuesFrom rdf:resource="http://ncicb.nci.nih.gov/xml/owl/EVS/Thesaurus.owl#C12498_part_reflexive"/>
                    </owl:Restriction>
                </owl:someValuesFrom>
            </owl:Restriction>
        </owl:equivalentClass>
        <rdfs:subClassOf rdf:resource="http://ncicb.nci.nih.gov/xml/owl/EVS/Thesaurus.owl#C12292_part_reflexive"/>
    </owl:Class>
    


    <!-- http://ncicb.nci.nih.gov/xml/owl/EVS/Thesaurus.owl#C12499_part_reflexive -->

    <owl:Class rdf:about="http://ncicb.nci.nih.gov/xml/owl/EVS/Thesaurus.owl#C12499_part_reflexive">
        <rdfs:label rdf:datatype="http://www.w3.org/2001/XMLSchema#string">Inner Ear PART REFLEXIVE</rdfs:label>
        <owl:equivalentClass>
            <owl:Restriction>
                <owl:onProperty rdf:resource="http://ncicb.nci.nih.gov/xml/owl/EVS/Thesaurus.owl#R9999"/>
                <owl:someValuesFrom>
                    <owl:Restriction>
                        <owl:onProperty rdf:resource="http://ncicb.nci.nih.gov/xml/owl/EVS/Thesaurus.owl#R101"/>
                        <owl:someValuesFrom rdf:resource="http://ncicb.nci.nih.gov/xml/owl/EVS/Thesaurus.owl#C12499_part_reflexive"/>
                    </owl:Restriction>
                </owl:someValuesFrom>
            </owl:Restriction>
        </owl:equivalentClass>
        <rdfs:subClassOf rdf:resource="http://ncicb.nci.nih.gov/xml/owl/EVS/Thesaurus.owl#C12394_part_reflexive"/>
        <rdfs:subClassOf rdf:resource="http://ncicb.nci.nih.gov/xml/owl/EVS/Thesaurus.owl#C13043_part_reflexive"/>
    </owl:Class>
    


    <!-- http://ncicb.nci.nih.gov/xml/owl/EVS/Thesaurus.owl#C12500_part_reflexive -->

    <owl:Class rdf:about="http://ncicb.nci.nih.gov/xml/owl/EVS/Thesaurus.owl#C12500_part_reflexive">
        <rdfs:label rdf:datatype="http://www.w3.org/2001/XMLSchema#string">Eustachian Tube PART REFLEXIVE</rdfs:label>
        <rdfs:subClassOf rdf:resource="http://ncicb.nci.nih.gov/xml/owl/EVS/Thesaurus.owl#C12274_part_reflexive"/>
    </owl:Class>
    


    <!-- http://ncicb.nci.nih.gov/xml/owl/EVS/Thesaurus.owl#C12502_part_reflexive -->

    <owl:Class rdf:about="http://ncicb.nci.nih.gov/xml/owl/EVS/Thesaurus.owl#C12502_part_reflexive">
        <rdfs:label rdf:datatype="http://www.w3.org/2001/XMLSchema#string">Tympanic Membrane PART REFLEXIVE</rdfs:label>
        <rdfs:subClassOf rdf:resource="http://ncicb.nci.nih.gov/xml/owl/EVS/Thesaurus.owl#C12274_part_reflexive"/>
        <rdfs:subClassOf rdf:resource="http://ncicb.nci.nih.gov/xml/owl/EVS/Thesaurus.owl#C13166_part_reflexive"/>
    </owl:Class>
    


    <!-- http://ncicb.nci.nih.gov/xml/owl/EVS/Thesaurus.owl#C12503_part_reflexive -->

    <owl:Class rdf:about="http://ncicb.nci.nih.gov/xml/owl/EVS/Thesaurus.owl#C12503_part_reflexive">
        <rdfs:label rdf:datatype="http://www.w3.org/2001/XMLSchema#string">Mastoid Process PART REFLEXIVE</rdfs:label>
        <rdfs:subClassOf rdf:resource="http://ncicb.nci.nih.gov/xml/owl/EVS/Thesaurus.owl#C12797_part_reflexive"/>
    </owl:Class>
    


    <!-- http://ncicb.nci.nih.gov/xml/owl/EVS/Thesaurus.owl#C12505_part_reflexive -->

    <owl:Class rdf:about="http://ncicb.nci.nih.gov/xml/owl/EVS/Thesaurus.owl#C12505_part_reflexive">
        <rdfs:label rdf:datatype="http://www.w3.org/2001/XMLSchema#string">Buccal Mucosa PART REFLEXIVE</rdfs:label>
        <owl:equivalentClass>
            <owl:Restriction>
                <owl:onProperty rdf:resource="http://ncicb.nci.nih.gov/xml/owl/EVS/Thesaurus.owl#R9999"/>
                <owl:someValuesFrom>
                    <owl:Restriction>
                        <owl:onProperty rdf:resource="http://ncicb.nci.nih.gov/xml/owl/EVS/Thesaurus.owl#R101"/>
                        <owl:someValuesFrom rdf:resource="http://ncicb.nci.nih.gov/xml/owl/EVS/Thesaurus.owl#C12505_part_reflexive"/>
                    </owl:Restriction>
                </owl:someValuesFrom>
            </owl:Restriction>
        </owl:equivalentClass>
        <rdfs:subClassOf rdf:resource="http://ncicb.nci.nih.gov/xml/owl/EVS/Thesaurus.owl#C12421_part_reflexive"/>
        <rdfs:subClassOf rdf:resource="http://ncicb.nci.nih.gov/xml/owl/EVS/Thesaurus.owl#C77637_part_reflexive"/>
    </owl:Class>
    


    <!-- http://ncicb.nci.nih.gov/xml/owl/EVS/Thesaurus.owl#C12506_part_reflexive -->

    <owl:Class rdf:about="http://ncicb.nci.nih.gov/xml/owl/EVS/Thesaurus.owl#C12506_part_reflexive">
        <rdfs:label rdf:datatype="http://www.w3.org/2001/XMLSchema#string">Tooth PART REFLEXIVE</rdfs:label>
        <rdfs:subClassOf rdf:resource="http://ncicb.nci.nih.gov/xml/owl/EVS/Thesaurus.owl#C13072_part_reflexive"/>
    </owl:Class>
    


    <!-- http://ncicb.nci.nih.gov/xml/owl/EVS/Thesaurus.owl#C12507_part_reflexive -->

    <owl:Class rdf:about="http://ncicb.nci.nih.gov/xml/owl/EVS/Thesaurus.owl#C12507_part_reflexive">
        <rdfs:label rdf:datatype="http://www.w3.org/2001/XMLSchema#string">Mantle Field PART REFLEXIVE</rdfs:label>
        <rdfs:subClassOf rdf:resource="http://ncicb.nci.nih.gov/xml/owl/EVS/Thesaurus.owl#C54648_part_reflexive"/>
    </owl:Class>
    


    <!-- http://ncicb.nci.nih.gov/xml/owl/EVS/Thesaurus.owl#C12508_part_reflexive -->

    <owl:Class rdf:about="http://ncicb.nci.nih.gov/xml/owl/EVS/Thesaurus.owl#C12508_part_reflexive">
        <rdfs:label rdf:datatype="http://www.w3.org/2001/XMLSchema#string">Cell PART REFLEXIVE</rdfs:label>
        <rdfs:subClassOf rdf:resource="http://ncicb.nci.nih.gov/xml/owl/EVS/Thesaurus.owl#C21599_part_reflexive"/>
    </owl:Class>
    


    <!-- http://ncicb.nci.nih.gov/xml/owl/EVS/Thesaurus.owl#C12509_part_reflexive -->

    <owl:Class rdf:about="http://ncicb.nci.nih.gov/xml/owl/EVS/Thesaurus.owl#C12509_part_reflexive">
        <rdfs:label rdf:datatype="http://www.w3.org/2001/XMLSchema#string">Infratentorial Brain PART REFLEXIVE</rdfs:label>
        <owl:equivalentClass>
            <owl:Restriction>
                <owl:onProperty rdf:resource="http://ncicb.nci.nih.gov/xml/owl/EVS/Thesaurus.owl#R9999"/>
                <owl:someValuesFrom>
                    <owl:Restriction>
                        <owl:onProperty rdf:resource="http://ncicb.nci.nih.gov/xml/owl/EVS/Thesaurus.owl#R101"/>
                        <owl:someValuesFrom rdf:resource="http://ncicb.nci.nih.gov/xml/owl/EVS/Thesaurus.owl#C12509_part_reflexive"/>
                    </owl:Restriction>
                </owl:someValuesFrom>
            </owl:Restriction>
        </owl:equivalentClass>
        <rdfs:subClassOf rdf:resource="http://ncicb.nci.nih.gov/xml/owl/EVS/Thesaurus.owl#C12439_part_reflexive"/>
        <rdfs:subClassOf rdf:resource="http://ncicb.nci.nih.gov/xml/owl/EVS/Thesaurus.owl#C13031_part_reflexive"/>
    </owl:Class>
    


    <!-- http://ncicb.nci.nih.gov/xml/owl/EVS/Thesaurus.owl#C12510_part_reflexive -->

    <owl:Class rdf:about="http://ncicb.nci.nih.gov/xml/owl/EVS/Thesaurus.owl#C12510_part_reflexive">
        <rdfs:label rdf:datatype="http://www.w3.org/2001/XMLSchema#string">Mesencephalon PART REFLEXIVE</rdfs:label>
        <rdfs:subClassOf rdf:resource="http://ncicb.nci.nih.gov/xml/owl/EVS/Thesaurus.owl#C12441_part_reflexive"/>
    </owl:Class>
    


    <!-- http://ncicb.nci.nih.gov/xml/owl/EVS/Thesaurus.owl#C12511_part_reflexive -->

    <owl:Class rdf:about="http://ncicb.nci.nih.gov/xml/owl/EVS/Thesaurus.owl#C12511_part_reflexive">
        <rdfs:label rdf:datatype="http://www.w3.org/2001/XMLSchema#string">Pons Varolii PART REFLEXIVE</rdfs:label>
        <rdfs:subClassOf rdf:resource="http://ncicb.nci.nih.gov/xml/owl/EVS/Thesaurus.owl#C32741_part_reflexive"/>
    </owl:Class>
    


    <!-- http://ncicb.nci.nih.gov/xml/owl/EVS/Thesaurus.owl#C12512_part_reflexive -->

    <owl:Class rdf:about="http://ncicb.nci.nih.gov/xml/owl/EVS/Thesaurus.owl#C12512_part_reflexive">
        <rdfs:label rdf:datatype="http://www.w3.org/2001/XMLSchema#string">Supratentorial Brain PART REFLEXIVE</rdfs:label>
        <owl:equivalentClass>
            <owl:Restriction>
                <owl:onProperty rdf:resource="http://ncicb.nci.nih.gov/xml/owl/EVS/Thesaurus.owl#R9999"/>
                <owl:someValuesFrom>
                    <owl:Restriction>
                        <owl:onProperty rdf:resource="http://ncicb.nci.nih.gov/xml/owl/EVS/Thesaurus.owl#R101"/>
                        <owl:someValuesFrom rdf:resource="http://ncicb.nci.nih.gov/xml/owl/EVS/Thesaurus.owl#C12512_part_reflexive"/>
                    </owl:Restriction>
                </owl:someValuesFrom>
            </owl:Restriction>
        </owl:equivalentClass>
        <rdfs:subClassOf rdf:resource="http://ncicb.nci.nih.gov/xml/owl/EVS/Thesaurus.owl#C49346_part_reflexive"/>
    </owl:Class>
    


    <!-- http://ncicb.nci.nih.gov/xml/owl/EVS/Thesaurus.owl#C12513_part_reflexive -->

    <owl:Class rdf:about="http://ncicb.nci.nih.gov/xml/owl/EVS/Thesaurus.owl#C12513_part_reflexive">
        <rdfs:label rdf:datatype="http://www.w3.org/2001/XMLSchema#string">Sagittal Sinus PART REFLEXIVE</rdfs:label>
        <rdfs:subClassOf rdf:resource="http://ncicb.nci.nih.gov/xml/owl/EVS/Thesaurus.owl#C12512_part_reflexive"/>
        <rdfs:subClassOf rdf:resource="http://ncicb.nci.nih.gov/xml/owl/EVS/Thesaurus.owl#C12877_part_reflexive"/>
    </owl:Class>
    


    <!-- http://ncicb.nci.nih.gov/xml/owl/EVS/Thesaurus.owl#C12514_part_reflexive -->

    <owl:Class rdf:about="http://ncicb.nci.nih.gov/xml/owl/EVS/Thesaurus.owl#C12514_part_reflexive">
        <rdfs:label rdf:datatype="http://www.w3.org/2001/XMLSchema#string">Inferior Sagittal Sinus PART REFLEXIVE</rdfs:label>
        <rdfs:subClassOf rdf:resource="http://ncicb.nci.nih.gov/xml/owl/EVS/Thesaurus.owl#C12513_part_reflexive"/>
        <rdfs:subClassOf rdf:resource="http://ncicb.nci.nih.gov/xml/owl/EVS/Thesaurus.owl#C32438_part_reflexive"/>
    </owl:Class>
    


    <!-- http://ncicb.nci.nih.gov/xml/owl/EVS/Thesaurus.owl#C12515_part_reflexive -->

    <owl:Class rdf:about="http://ncicb.nci.nih.gov/xml/owl/EVS/Thesaurus.owl#C12515_part_reflexive">
        <rdfs:label rdf:datatype="http://www.w3.org/2001/XMLSchema#string">Superior Sagittal Sinus PART REFLEXIVE</rdfs:label>
        <rdfs:subClassOf rdf:resource="http://ncicb.nci.nih.gov/xml/owl/EVS/Thesaurus.owl#C12513_part_reflexive"/>
        <rdfs:subClassOf rdf:resource="http://ncicb.nci.nih.gov/xml/owl/EVS/Thesaurus.owl#C33662_part_reflexive"/>
    </owl:Class>
    


    <!-- http://ncicb.nci.nih.gov/xml/owl/EVS/Thesaurus.owl#C12518_part_reflexive -->

    <owl:Class rdf:about="http://ncicb.nci.nih.gov/xml/owl/EVS/Thesaurus.owl#C12518_part_reflexive">
        <rdfs:label rdf:datatype="http://www.w3.org/2001/XMLSchema#string">Blastomere PART REFLEXIVE</rdfs:label>
        <rdfs:subClassOf rdf:resource="http://ncicb.nci.nih.gov/xml/owl/EVS/Thesaurus.owl#C12978_part_reflexive"/>
        <rdfs:subClassOf rdf:resource="http://ncicb.nci.nih.gov/xml/owl/EVS/Thesaurus.owl#C13054_part_reflexive"/>
        <rdfs:subClassOf rdf:resource="http://ncicb.nci.nih.gov/xml/owl/EVS/Thesaurus.owl#C13739_part_reflexive"/>
    </owl:Class>
    


    <!-- http://ncicb.nci.nih.gov/xml/owl/EVS/Thesaurus.owl#C12519_part_reflexive -->

    <owl:Class rdf:about="http://ncicb.nci.nih.gov/xml/owl/EVS/Thesaurus.owl#C12519_part_reflexive">
        <rdfs:label rdf:datatype="http://www.w3.org/2001/XMLSchema#string">Peripheral Blood Cell PART REFLEXIVE</rdfs:label>
        <rdfs:subClassOf rdf:resource="http://ncicb.nci.nih.gov/xml/owl/EVS/Thesaurus.owl#C12434_part_reflexive"/>
        <rdfs:subClassOf rdf:resource="http://ncicb.nci.nih.gov/xml/owl/EVS/Thesaurus.owl#C32725_part_reflexive"/>
    </owl:Class>
    


    <!-- http://ncicb.nci.nih.gov/xml/owl/EVS/Thesaurus.owl#C12520_part_reflexive -->

    <owl:Class rdf:about="http://ncicb.nci.nih.gov/xml/owl/EVS/Thesaurus.owl#C12520_part_reflexive">
        <rdfs:label rdf:datatype="http://www.w3.org/2001/XMLSchema#string">Platelet PART REFLEXIVE</rdfs:label>
        <rdfs:subClassOf rdf:resource="http://ncicb.nci.nih.gov/xml/owl/EVS/Thesaurus.owl#C12519_part_reflexive"/>
    </owl:Class>
    


    <!-- http://ncicb.nci.nih.gov/xml/owl/EVS/Thesaurus.owl#C12521_part_reflexive -->

    <owl:Class rdf:about="http://ncicb.nci.nih.gov/xml/owl/EVS/Thesaurus.owl#C12521_part_reflexive">
        <rdfs:label rdf:datatype="http://www.w3.org/2001/XMLSchema#string">Erythrocyte PART REFLEXIVE</rdfs:label>
        <rdfs:subClassOf rdf:resource="http://ncicb.nci.nih.gov/xml/owl/EVS/Thesaurus.owl#C12519_part_reflexive"/>
    </owl:Class>
    


    <!-- http://ncicb.nci.nih.gov/xml/owl/EVS/Thesaurus.owl#C12526_part_reflexive -->

    <owl:Class rdf:about="http://ncicb.nci.nih.gov/xml/owl/EVS/Thesaurus.owl#C12526_part_reflexive">
        <rdfs:label rdf:datatype="http://www.w3.org/2001/XMLSchema#string">Erythroid Stem Cell PART REFLEXIVE</rdfs:label>
        <rdfs:subClassOf rdf:resource="http://ncicb.nci.nih.gov/xml/owl/EVS/Thesaurus.owl#C12552_part_reflexive"/>
    </owl:Class>
    


    <!-- http://ncicb.nci.nih.gov/xml/owl/EVS/Thesaurus.owl#C12527_part_reflexive -->

    <owl:Class rdf:about="http://ncicb.nci.nih.gov/xml/owl/EVS/Thesaurus.owl#C12527_part_reflexive">
        <rdfs:label rdf:datatype="http://www.w3.org/2001/XMLSchema#string">Erythroblast PART REFLEXIVE</rdfs:label>
        <rdfs:subClassOf rdf:resource="http://ncicb.nci.nih.gov/xml/owl/EVS/Thesaurus.owl#C12549_part_reflexive"/>
    </owl:Class>
    


    <!-- http://ncicb.nci.nih.gov/xml/owl/EVS/Thesaurus.owl#C12528_part_reflexive -->

    <owl:Class rdf:about="http://ncicb.nci.nih.gov/xml/owl/EVS/Thesaurus.owl#C12528_part_reflexive">
        <rdfs:label rdf:datatype="http://www.w3.org/2001/XMLSchema#string">Reticulocyte PART REFLEXIVE</rdfs:label>
        <rdfs:subClassOf rdf:resource="http://ncicb.nci.nih.gov/xml/owl/EVS/Thesaurus.owl#C12521_part_reflexive"/>
    </owl:Class>
    


    <!-- http://ncicb.nci.nih.gov/xml/owl/EVS/Thesaurus.owl#C12529_part_reflexive -->

    <owl:Class rdf:about="http://ncicb.nci.nih.gov/xml/owl/EVS/Thesaurus.owl#C12529_part_reflexive">
        <rdfs:label rdf:datatype="http://www.w3.org/2001/XMLSchema#string">Leukocyte PART REFLEXIVE</rdfs:label>
        <rdfs:subClassOf rdf:resource="http://ncicb.nci.nih.gov/xml/owl/EVS/Thesaurus.owl#C12519_part_reflexive"/>
        <rdfs:subClassOf rdf:resource="http://ncicb.nci.nih.gov/xml/owl/EVS/Thesaurus.owl#C12735_part_reflexive"/>
    </owl:Class>
    


    <!-- http://ncicb.nci.nih.gov/xml/owl/EVS/Thesaurus.owl#C12530_part_reflexive -->

    <owl:Class rdf:about="http://ncicb.nci.nih.gov/xml/owl/EVS/Thesaurus.owl#C12530_part_reflexive">
        <rdfs:label rdf:datatype="http://www.w3.org/2001/XMLSchema#string">Granulocyte PART REFLEXIVE</rdfs:label>
        <rdfs:subClassOf rdf:resource="http://ncicb.nci.nih.gov/xml/owl/EVS/Thesaurus.owl#C12549_part_reflexive"/>
    </owl:Class>
    


    <!-- http://ncicb.nci.nih.gov/xml/owl/EVS/Thesaurus.owl#C12531_part_reflexive -->

    <owl:Class rdf:about="http://ncicb.nci.nih.gov/xml/owl/EVS/Thesaurus.owl#C12531_part_reflexive">
        <rdfs:label rdf:datatype="http://www.w3.org/2001/XMLSchema#string">Basophil PART REFLEXIVE</rdfs:label>
        <rdfs:subClassOf rdf:resource="http://ncicb.nci.nih.gov/xml/owl/EVS/Thesaurus.owl#C12529_part_reflexive"/>
        <rdfs:subClassOf rdf:resource="http://ncicb.nci.nih.gov/xml/owl/EVS/Thesaurus.owl#C12530_part_reflexive"/>
    </owl:Class>
    


    <!-- http://ncicb.nci.nih.gov/xml/owl/EVS/Thesaurus.owl#C12532_part_reflexive -->

    <owl:Class rdf:about="http://ncicb.nci.nih.gov/xml/owl/EVS/Thesaurus.owl#C12532_part_reflexive">
        <rdfs:label rdf:datatype="http://www.w3.org/2001/XMLSchema#string">Eosinophil PART REFLEXIVE</rdfs:label>
        <rdfs:subClassOf rdf:resource="http://ncicb.nci.nih.gov/xml/owl/EVS/Thesaurus.owl#C12529_part_reflexive"/>
        <rdfs:subClassOf rdf:resource="http://ncicb.nci.nih.gov/xml/owl/EVS/Thesaurus.owl#C12530_part_reflexive"/>
    </owl:Class>
    


    <!-- http://ncicb.nci.nih.gov/xml/owl/EVS/Thesaurus.owl#C12533_part_reflexive -->

    <owl:Class rdf:about="http://ncicb.nci.nih.gov/xml/owl/EVS/Thesaurus.owl#C12533_part_reflexive">
        <rdfs:label rdf:datatype="http://www.w3.org/2001/XMLSchema#string">Neutrophil PART REFLEXIVE</rdfs:label>
        <rdfs:subClassOf rdf:resource="http://ncicb.nci.nih.gov/xml/owl/EVS/Thesaurus.owl#C12529_part_reflexive"/>
        <rdfs:subClassOf rdf:resource="http://ncicb.nci.nih.gov/xml/owl/EVS/Thesaurus.owl#C12530_part_reflexive"/>
    </owl:Class>
    


    <!-- http://ncicb.nci.nih.gov/xml/owl/EVS/Thesaurus.owl#C12534_part_reflexive -->

    <owl:Class rdf:about="http://ncicb.nci.nih.gov/xml/owl/EVS/Thesaurus.owl#C12534_part_reflexive">
        <rdfs:label rdf:datatype="http://www.w3.org/2001/XMLSchema#string">Non-Granular Leukocyte PART REFLEXIVE</rdfs:label>
        <rdfs:subClassOf rdf:resource="http://ncicb.nci.nih.gov/xml/owl/EVS/Thesaurus.owl#C33904_part_reflexive"/>
    </owl:Class>
    


    <!-- http://ncicb.nci.nih.gov/xml/owl/EVS/Thesaurus.owl#C12535_part_reflexive -->

    <owl:Class rdf:about="http://ncicb.nci.nih.gov/xml/owl/EVS/Thesaurus.owl#C12535_part_reflexive">
        <rdfs:label rdf:datatype="http://www.w3.org/2001/XMLSchema#string">Lymphocyte PART REFLEXIVE</rdfs:label>
        <rdfs:subClassOf rdf:resource="http://ncicb.nci.nih.gov/xml/owl/EVS/Thesaurus.owl#C13049_part_reflexive"/>
        <rdfs:subClassOf rdf:resource="http://ncicb.nci.nih.gov/xml/owl/EVS/Thesaurus.owl#C32725_part_reflexive"/>
    </owl:Class>
    


    <!-- http://ncicb.nci.nih.gov/xml/owl/EVS/Thesaurus.owl#C12536_part_reflexive -->

    <owl:Class rdf:about="http://ncicb.nci.nih.gov/xml/owl/EVS/Thesaurus.owl#C12536_part_reflexive">
        <rdfs:label rdf:datatype="http://www.w3.org/2001/XMLSchema#string">Natural Killer Cell PART REFLEXIVE</rdfs:label>
        <rdfs:subClassOf rdf:resource="http://ncicb.nci.nih.gov/xml/owl/EVS/Thesaurus.owl#C39568_part_reflexive"/>
    </owl:Class>
    


    <!-- http://ncicb.nci.nih.gov/xml/owl/EVS/Thesaurus.owl#C12537_part_reflexive -->

    <owl:Class rdf:about="http://ncicb.nci.nih.gov/xml/owl/EVS/Thesaurus.owl#C12537_part_reflexive">
        <rdfs:label rdf:datatype="http://www.w3.org/2001/XMLSchema#string">CD4-Positive T-Lymphocyte PART REFLEXIVE</rdfs:label>
        <rdfs:subClassOf rdf:resource="http://ncicb.nci.nih.gov/xml/owl/EVS/Thesaurus.owl#C33061_part_reflexive"/>
    </owl:Class>
    


    <!-- http://ncicb.nci.nih.gov/xml/owl/EVS/Thesaurus.owl#C12538_part_reflexive -->

    <owl:Class rdf:about="http://ncicb.nci.nih.gov/xml/owl/EVS/Thesaurus.owl#C12538_part_reflexive">
        <rdfs:label rdf:datatype="http://www.w3.org/2001/XMLSchema#string">Helper-Inducer T-Lymphocyte PART REFLEXIVE</rdfs:label>
        <rdfs:subClassOf rdf:resource="http://ncicb.nci.nih.gov/xml/owl/EVS/Thesaurus.owl#C12537_part_reflexive"/>
    </owl:Class>
    


    <!-- http://ncicb.nci.nih.gov/xml/owl/EVS/Thesaurus.owl#C12539_part_reflexive -->

    <owl:Class rdf:about="http://ncicb.nci.nih.gov/xml/owl/EVS/Thesaurus.owl#C12539_part_reflexive">
        <rdfs:label rdf:datatype="http://www.w3.org/2001/XMLSchema#string">Type 1 Helper Cell PART REFLEXIVE</rdfs:label>
        <rdfs:subClassOf rdf:resource="http://ncicb.nci.nih.gov/xml/owl/EVS/Thesaurus.owl#C12538_part_reflexive"/>
    </owl:Class>
    


    <!-- http://ncicb.nci.nih.gov/xml/owl/EVS/Thesaurus.owl#C12540_part_reflexive -->

    <owl:Class rdf:about="http://ncicb.nci.nih.gov/xml/owl/EVS/Thesaurus.owl#C12540_part_reflexive">
        <rdfs:label rdf:datatype="http://www.w3.org/2001/XMLSchema#string">Type 2 Helper Cell PART REFLEXIVE</rdfs:label>
        <rdfs:subClassOf rdf:resource="http://ncicb.nci.nih.gov/xml/owl/EVS/Thesaurus.owl#C12538_part_reflexive"/>
    </owl:Class>
    


    <!-- http://ncicb.nci.nih.gov/xml/owl/EVS/Thesaurus.owl#C12541_part_reflexive -->

    <owl:Class rdf:about="http://ncicb.nci.nih.gov/xml/owl/EVS/Thesaurus.owl#C12541_part_reflexive">
        <rdfs:label rdf:datatype="http://www.w3.org/2001/XMLSchema#string">Suppressor-Inducer T-Lymphocyte PART REFLEXIVE</rdfs:label>
        <rdfs:subClassOf rdf:resource="http://ncicb.nci.nih.gov/xml/owl/EVS/Thesaurus.owl#C12537_part_reflexive"/>
    </owl:Class>
    


    <!-- http://ncicb.nci.nih.gov/xml/owl/EVS/Thesaurus.owl#C12542_part_reflexive -->

    <owl:Class rdf:about="http://ncicb.nci.nih.gov/xml/owl/EVS/Thesaurus.owl#C12542_part_reflexive">
        <rdfs:label rdf:datatype="http://www.w3.org/2001/XMLSchema#string">CD8-Positive T-Lymphocyte PART REFLEXIVE</rdfs:label>
        <rdfs:subClassOf rdf:resource="http://ncicb.nci.nih.gov/xml/owl/EVS/Thesaurus.owl#C33061_part_reflexive"/>
    </owl:Class>
    


    <!-- http://ncicb.nci.nih.gov/xml/owl/EVS/Thesaurus.owl#C12543_part_reflexive -->

    <owl:Class rdf:about="http://ncicb.nci.nih.gov/xml/owl/EVS/Thesaurus.owl#C12543_part_reflexive">
        <rdfs:label rdf:datatype="http://www.w3.org/2001/XMLSchema#string">Cytotoxic T-Lymphocyte PART REFLEXIVE</rdfs:label>
        <rdfs:subClassOf rdf:resource="http://ncicb.nci.nih.gov/xml/owl/EVS/Thesaurus.owl#C104083_part_reflexive"/>
        <rdfs:subClassOf rdf:resource="http://ncicb.nci.nih.gov/xml/owl/EVS/Thesaurus.owl#C12542_part_reflexive"/>
    </owl:Class>
    


    <!-- http://ncicb.nci.nih.gov/xml/owl/EVS/Thesaurus.owl#C12544_part_reflexive -->

    <owl:Class rdf:about="http://ncicb.nci.nih.gov/xml/owl/EVS/Thesaurus.owl#C12544_part_reflexive">
        <rdfs:label rdf:datatype="http://www.w3.org/2001/XMLSchema#string">Suppressor-Effector T-Lymphocyte PART REFLEXIVE</rdfs:label>
        <rdfs:subClassOf rdf:resource="http://ncicb.nci.nih.gov/xml/owl/EVS/Thesaurus.owl#C12542_part_reflexive"/>
    </owl:Class>
    


    <!-- http://ncicb.nci.nih.gov/xml/owl/EVS/Thesaurus.owl#C12546_part_reflexive -->

    <owl:Class rdf:about="http://ncicb.nci.nih.gov/xml/owl/EVS/Thesaurus.owl#C12546_part_reflexive">
        <rdfs:label rdf:datatype="http://www.w3.org/2001/XMLSchema#string">Tumor Infiltrating Lymphocyte PART REFLEXIVE</rdfs:label>
        <rdfs:subClassOf rdf:resource="http://ncicb.nci.nih.gov/xml/owl/EVS/Thesaurus.owl#C12535_part_reflexive"/>
    </owl:Class>
    


    <!-- http://ncicb.nci.nih.gov/xml/owl/EVS/Thesaurus.owl#C12547_part_reflexive -->

    <owl:Class rdf:about="http://ncicb.nci.nih.gov/xml/owl/EVS/Thesaurus.owl#C12547_part_reflexive">
        <rdfs:label rdf:datatype="http://www.w3.org/2001/XMLSchema#string">Monocyte PART REFLEXIVE</rdfs:label>
        <rdfs:subClassOf rdf:resource="http://ncicb.nci.nih.gov/xml/owl/EVS/Thesaurus.owl#C12529_part_reflexive"/>
    </owl:Class>
    


    <!-- http://ncicb.nci.nih.gov/xml/owl/EVS/Thesaurus.owl#C12549_part_reflexive -->

    <owl:Class rdf:about="http://ncicb.nci.nih.gov/xml/owl/EVS/Thesaurus.owl#C12549_part_reflexive">
        <rdfs:label rdf:datatype="http://www.w3.org/2001/XMLSchema#string">Myeloid Cell PART REFLEXIVE</rdfs:label>
        <rdfs:subClassOf rdf:resource="http://ncicb.nci.nih.gov/xml/owl/EVS/Thesaurus.owl#C12431_part_reflexive"/>
        <rdfs:subClassOf rdf:resource="http://ncicb.nci.nih.gov/xml/owl/EVS/Thesaurus.owl#C13051_part_reflexive"/>
        <rdfs:subClassOf rdf:resource="http://ncicb.nci.nih.gov/xml/owl/EVS/Thesaurus.owl#C32725_part_reflexive"/>
    </owl:Class>
    


    <!-- http://ncicb.nci.nih.gov/xml/owl/EVS/Thesaurus.owl#C12550_part_reflexive -->

    <owl:Class rdf:about="http://ncicb.nci.nih.gov/xml/owl/EVS/Thesaurus.owl#C12550_part_reflexive">
        <rdfs:label rdf:datatype="http://www.w3.org/2001/XMLSchema#string">Bone Marrow Blood-Forming Cell PART REFLEXIVE</rdfs:label>
        <rdfs:subClassOf rdf:resource="http://ncicb.nci.nih.gov/xml/owl/EVS/Thesaurus.owl#C13456_part_reflexive"/>
    </owl:Class>
    


    <!-- http://ncicb.nci.nih.gov/xml/owl/EVS/Thesaurus.owl#C12551_part_reflexive -->

    <owl:Class rdf:about="http://ncicb.nci.nih.gov/xml/owl/EVS/Thesaurus.owl#C12551_part_reflexive">
        <rdfs:label rdf:datatype="http://www.w3.org/2001/XMLSchema#string">Hematopoietic Stem Cell PART REFLEXIVE</rdfs:label>
        <rdfs:subClassOf rdf:resource="http://ncicb.nci.nih.gov/xml/owl/EVS/Thesaurus.owl#C12662_part_reflexive"/>
        <rdfs:subClassOf rdf:resource="http://ncicb.nci.nih.gov/xml/owl/EVS/Thesaurus.owl#C13051_part_reflexive"/>
        <rdfs:subClassOf rdf:resource="http://ncicb.nci.nih.gov/xml/owl/EVS/Thesaurus.owl#C32725_part_reflexive"/>
    </owl:Class>
    


    <!-- http://ncicb.nci.nih.gov/xml/owl/EVS/Thesaurus.owl#C12552_part_reflexive -->

    <owl:Class rdf:about="http://ncicb.nci.nih.gov/xml/owl/EVS/Thesaurus.owl#C12552_part_reflexive">
        <rdfs:label rdf:datatype="http://www.w3.org/2001/XMLSchema#string">Bone Marrow Myeloid Stem Cell PART REFLEXIVE</rdfs:label>
        <rdfs:subClassOf rdf:resource="http://ncicb.nci.nih.gov/xml/owl/EVS/Thesaurus.owl#C13456_part_reflexive"/>
    </owl:Class>
    


    <!-- http://ncicb.nci.nih.gov/xml/owl/EVS/Thesaurus.owl#C12553_part_reflexive -->

    <owl:Class rdf:about="http://ncicb.nci.nih.gov/xml/owl/EVS/Thesaurus.owl#C12553_part_reflexive">
        <rdfs:label rdf:datatype="http://www.w3.org/2001/XMLSchema#string">Megakaryocyte PART REFLEXIVE</rdfs:label>
        <rdfs:subClassOf rdf:resource="http://ncicb.nci.nih.gov/xml/owl/EVS/Thesaurus.owl#C12549_part_reflexive"/>
    </owl:Class>
    


    <!-- http://ncicb.nci.nih.gov/xml/owl/EVS/Thesaurus.owl#C12554_part_reflexive -->

    <owl:Class rdf:about="http://ncicb.nci.nih.gov/xml/owl/EVS/Thesaurus.owl#C12554_part_reflexive">
        <rdfs:label rdf:datatype="http://www.w3.org/2001/XMLSchema#string">Chromaffin Cell PART REFLEXIVE</rdfs:label>
        <rdfs:subClassOf rdf:resource="http://ncicb.nci.nih.gov/xml/owl/EVS/Thesaurus.owl#C12795_part_reflexive"/>
        <rdfs:subClassOf rdf:resource="http://ncicb.nci.nih.gov/xml/owl/EVS/Thesaurus.owl#C48431_part_reflexive"/>
    </owl:Class>
    


    <!-- http://ncicb.nci.nih.gov/xml/owl/EVS/Thesaurus.owl#C12555_part_reflexive -->

    <owl:Class rdf:about="http://ncicb.nci.nih.gov/xml/owl/EVS/Thesaurus.owl#C12555_part_reflexive">
        <rdfs:label rdf:datatype="http://www.w3.org/2001/XMLSchema#string">Connective and Soft Tissue Cell PART REFLEXIVE</rdfs:label>
        <rdfs:subClassOf rdf:resource="http://ncicb.nci.nih.gov/xml/owl/EVS/Thesaurus.owl#C12508_part_reflexive"/>
        <rdfs:subClassOf rdf:resource="http://ncicb.nci.nih.gov/xml/owl/EVS/Thesaurus.owl#C12964_part_reflexive"/>
    </owl:Class>
    


    <!-- http://ncicb.nci.nih.gov/xml/owl/EVS/Thesaurus.owl#C12556_part_reflexive -->

    <owl:Class rdf:about="http://ncicb.nci.nih.gov/xml/owl/EVS/Thesaurus.owl#C12556_part_reflexive">
        <rdfs:label rdf:datatype="http://www.w3.org/2001/XMLSchema#string">Adipocyte PART REFLEXIVE</rdfs:label>
        <rdfs:subClassOf rdf:resource="http://ncicb.nci.nih.gov/xml/owl/EVS/Thesaurus.owl#C32991_part_reflexive"/>
    </owl:Class>
    


    <!-- http://ncicb.nci.nih.gov/xml/owl/EVS/Thesaurus.owl#C12557_part_reflexive -->

    <owl:Class rdf:about="http://ncicb.nci.nih.gov/xml/owl/EVS/Thesaurus.owl#C12557_part_reflexive">
        <rdfs:label rdf:datatype="http://www.w3.org/2001/XMLSchema#string">Chondrocyte PART REFLEXIVE</rdfs:label>
        <rdfs:subClassOf rdf:resource="http://ncicb.nci.nih.gov/xml/owl/EVS/Thesaurus.owl#C32746_part_reflexive"/>
        <rdfs:subClassOf rdf:resource="http://ncicb.nci.nih.gov/xml/owl/EVS/Thesaurus.owl#C48695_part_reflexive"/>
    </owl:Class>
    


    <!-- http://ncicb.nci.nih.gov/xml/owl/EVS/Thesaurus.owl#C12558_part_reflexive -->

    <owl:Class rdf:about="http://ncicb.nci.nih.gov/xml/owl/EVS/Thesaurus.owl#C12558_part_reflexive">
        <rdfs:label rdf:datatype="http://www.w3.org/2001/XMLSchema#string">Macrophage PART REFLEXIVE</rdfs:label>
        <rdfs:subClassOf rdf:resource="http://ncicb.nci.nih.gov/xml/owl/EVS/Thesaurus.owl#C12657_part_reflexive"/>
    </owl:Class>
    


    <!-- http://ncicb.nci.nih.gov/xml/owl/EVS/Thesaurus.owl#C12559_part_reflexive -->

    <owl:Class rdf:about="http://ncicb.nci.nih.gov/xml/owl/EVS/Thesaurus.owl#C12559_part_reflexive">
        <rdfs:label rdf:datatype="http://www.w3.org/2001/XMLSchema#string">Epithelioid Cell PART REFLEXIVE</rdfs:label>
        <rdfs:subClassOf rdf:resource="http://ncicb.nci.nih.gov/xml/owl/EVS/Thesaurus.owl#C12657_part_reflexive"/>
    </owl:Class>
    


    <!-- http://ncicb.nci.nih.gov/xml/owl/EVS/Thesaurus.owl#C12563_part_reflexive -->

    <owl:Class rdf:about="http://ncicb.nci.nih.gov/xml/owl/EVS/Thesaurus.owl#C12563_part_reflexive">
        <rdfs:label rdf:datatype="http://www.w3.org/2001/XMLSchema#string">Histiocyte PART REFLEXIVE</rdfs:label>
        <rdfs:subClassOf rdf:resource="http://ncicb.nci.nih.gov/xml/owl/EVS/Thesaurus.owl#C12555_part_reflexive"/>
        <rdfs:subClassOf rdf:resource="http://ncicb.nci.nih.gov/xml/owl/EVS/Thesaurus.owl#C12558_part_reflexive"/>
        <rdfs:subClassOf rdf:resource="http://ncicb.nci.nih.gov/xml/owl/EVS/Thesaurus.owl#C43251_part_reflexive"/>
    </owl:Class>
    


    <!-- http://ncicb.nci.nih.gov/xml/owl/EVS/Thesaurus.owl#C12564_part_reflexive -->

    <owl:Class rdf:about="http://ncicb.nci.nih.gov/xml/owl/EVS/Thesaurus.owl#C12564_part_reflexive">
        <rdfs:label rdf:datatype="http://www.w3.org/2001/XMLSchema#string">Kupffer Cell PART REFLEXIVE</rdfs:label>
        <rdfs:subClassOf rdf:resource="http://ncicb.nci.nih.gov/xml/owl/EVS/Thesaurus.owl#C12558_part_reflexive"/>
        <rdfs:subClassOf rdf:resource="http://ncicb.nci.nih.gov/xml/owl/EVS/Thesaurus.owl#C32733_part_reflexive"/>
    </owl:Class>
    


    <!-- http://ncicb.nci.nih.gov/xml/owl/EVS/Thesaurus.owl#C12565_part_reflexive -->

    <owl:Class rdf:about="http://ncicb.nci.nih.gov/xml/owl/EVS/Thesaurus.owl#C12565_part_reflexive">
        <rdfs:label rdf:datatype="http://www.w3.org/2001/XMLSchema#string">Alveolar Macrophage PART REFLEXIVE</rdfs:label>
        <rdfs:subClassOf rdf:resource="http://ncicb.nci.nih.gov/xml/owl/EVS/Thesaurus.owl#C12558_part_reflexive"/>
        <rdfs:subClassOf rdf:resource="http://ncicb.nci.nih.gov/xml/owl/EVS/Thesaurus.owl#C12986_part_reflexive"/>
    </owl:Class>
    


    <!-- http://ncicb.nci.nih.gov/xml/owl/EVS/Thesaurus.owl#C12566_part_reflexive -->

    <owl:Class rdf:about="http://ncicb.nci.nih.gov/xml/owl/EVS/Thesaurus.owl#C12566_part_reflexive">
        <rdfs:label rdf:datatype="http://www.w3.org/2001/XMLSchema#string">Peritoneal Macrophage PART REFLEXIVE</rdfs:label>
        <rdfs:subClassOf rdf:resource="http://ncicb.nci.nih.gov/xml/owl/EVS/Thesaurus.owl#C12558_part_reflexive"/>
        <rdfs:subClassOf rdf:resource="http://ncicb.nci.nih.gov/xml/owl/EVS/Thesaurus.owl#C12770_part_reflexive"/>
    </owl:Class>
    


    <!-- http://ncicb.nci.nih.gov/xml/owl/EVS/Thesaurus.owl#C12567_part_reflexive -->

    <owl:Class rdf:about="http://ncicb.nci.nih.gov/xml/owl/EVS/Thesaurus.owl#C12567_part_reflexive">
        <rdfs:label rdf:datatype="http://www.w3.org/2001/XMLSchema#string">Odontoblast PART REFLEXIVE</rdfs:label>
        <rdfs:subClassOf rdf:resource="http://ncicb.nci.nih.gov/xml/owl/EVS/Thesaurus.owl#C33793_part_reflexive"/>
    </owl:Class>
    


    <!-- http://ncicb.nci.nih.gov/xml/owl/EVS/Thesaurus.owl#C12568_part_reflexive -->

    <owl:Class rdf:about="http://ncicb.nci.nih.gov/xml/owl/EVS/Thesaurus.owl#C12568_part_reflexive">
        <rdfs:label rdf:datatype="http://www.w3.org/2001/XMLSchema#string">Osteoblast PART REFLEXIVE</rdfs:label>
        <rdfs:subClassOf rdf:resource="http://ncicb.nci.nih.gov/xml/owl/EVS/Thesaurus.owl#C48762_part_reflexive"/>
    </owl:Class>
    


    <!-- http://ncicb.nci.nih.gov/xml/owl/EVS/Thesaurus.owl#C12569_part_reflexive -->

    <owl:Class rdf:about="http://ncicb.nci.nih.gov/xml/owl/EVS/Thesaurus.owl#C12569_part_reflexive">
        <rdfs:label rdf:datatype="http://www.w3.org/2001/XMLSchema#string">Osteocyte PART REFLEXIVE</rdfs:label>
        <rdfs:subClassOf rdf:resource="http://ncicb.nci.nih.gov/xml/owl/EVS/Thesaurus.owl#C32222_part_reflexive"/>
        <rdfs:subClassOf rdf:resource="http://ncicb.nci.nih.gov/xml/owl/EVS/Thesaurus.owl#C48762_part_reflexive"/>
    </owl:Class>
    


    <!-- http://ncicb.nci.nih.gov/xml/owl/EVS/Thesaurus.owl#C12570_part_reflexive -->

    <owl:Class rdf:about="http://ncicb.nci.nih.gov/xml/owl/EVS/Thesaurus.owl#C12570_part_reflexive">
        <rdfs:label rdf:datatype="http://www.w3.org/2001/XMLSchema#string">Osteoclast PART REFLEXIVE</rdfs:label>
        <rdfs:subClassOf rdf:resource="http://ncicb.nci.nih.gov/xml/owl/EVS/Thesaurus.owl#C48762_part_reflexive"/>
    </owl:Class>
    


    <!-- http://ncicb.nci.nih.gov/xml/owl/EVS/Thesaurus.owl#C12571_part_reflexive -->

    <owl:Class rdf:about="http://ncicb.nci.nih.gov/xml/owl/EVS/Thesaurus.owl#C12571_part_reflexive">
        <rdfs:label rdf:datatype="http://www.w3.org/2001/XMLSchema#string">Stromal Cell PART REFLEXIVE</rdfs:label>
        <rdfs:subClassOf rdf:resource="http://ncicb.nci.nih.gov/xml/owl/EVS/Thesaurus.owl#C12555_part_reflexive"/>
    </owl:Class>
    


    <!-- http://ncicb.nci.nih.gov/xml/owl/EVS/Thesaurus.owl#C12572_part_reflexive -->

    <owl:Class rdf:about="http://ncicb.nci.nih.gov/xml/owl/EVS/Thesaurus.owl#C12572_part_reflexive">
        <rdfs:label rdf:datatype="http://www.w3.org/2001/XMLSchema#string">Theca Cell PART REFLEXIVE</rdfs:label>
        <rdfs:subClassOf rdf:resource="http://ncicb.nci.nih.gov/xml/owl/EVS/Thesaurus.owl#C12555_part_reflexive"/>
        <rdfs:subClassOf rdf:resource="http://ncicb.nci.nih.gov/xml/owl/EVS/Thesaurus.owl#C41608_part_reflexive"/>
    </owl:Class>
    


    <!-- http://ncicb.nci.nih.gov/xml/owl/EVS/Thesaurus.owl#C12573_part_reflexive -->

    <owl:Class rdf:about="http://ncicb.nci.nih.gov/xml/owl/EVS/Thesaurus.owl#C12573_part_reflexive">
        <rdfs:label rdf:datatype="http://www.w3.org/2001/XMLSchema#string">Endocrine Cell of the Gastrointestinal System PART REFLEXIVE</rdfs:label>
        <rdfs:subClassOf rdf:resource="http://ncicb.nci.nih.gov/xml/owl/EVS/Thesaurus.owl#C12378_part_reflexive"/>
        <rdfs:subClassOf rdf:resource="http://ncicb.nci.nih.gov/xml/owl/EVS/Thesaurus.owl#C12485_part_reflexive"/>
        <rdfs:subClassOf rdf:resource="http://ncicb.nci.nih.gov/xml/owl/EVS/Thesaurus.owl#C12705_part_reflexive"/>
    </owl:Class>
    


    <!-- http://ncicb.nci.nih.gov/xml/owl/EVS/Thesaurus.owl#C12574_part_reflexive -->

    <owl:Class rdf:about="http://ncicb.nci.nih.gov/xml/owl/EVS/Thesaurus.owl#C12574_part_reflexive">
        <rdfs:label rdf:datatype="http://www.w3.org/2001/XMLSchema#string">Delta Cell PART REFLEXIVE</rdfs:label>
        <rdfs:subClassOf rdf:resource="http://ncicb.nci.nih.gov/xml/owl/EVS/Thesaurus.owl#C12573_part_reflexive"/>
    </owl:Class>
    


    <!-- http://ncicb.nci.nih.gov/xml/owl/EVS/Thesaurus.owl#C12575_part_reflexive -->

    <owl:Class rdf:about="http://ncicb.nci.nih.gov/xml/owl/EVS/Thesaurus.owl#C12575_part_reflexive">
        <rdfs:label rdf:datatype="http://www.w3.org/2001/XMLSchema#string">Enterochromaffin Cell PART REFLEXIVE</rdfs:label>
        <rdfs:subClassOf rdf:resource="http://ncicb.nci.nih.gov/xml/owl/EVS/Thesaurus.owl#C12573_part_reflexive"/>
    </owl:Class>
    


    <!-- http://ncicb.nci.nih.gov/xml/owl/EVS/Thesaurus.owl#C12576_part_reflexive -->

    <owl:Class rdf:about="http://ncicb.nci.nih.gov/xml/owl/EVS/Thesaurus.owl#C12576_part_reflexive">
        <rdfs:label rdf:datatype="http://www.w3.org/2001/XMLSchema#string">Enterochromaffin-Like Cell PART REFLEXIVE</rdfs:label>
        <rdfs:subClassOf rdf:resource="http://ncicb.nci.nih.gov/xml/owl/EVS/Thesaurus.owl#C12573_part_reflexive"/>
    </owl:Class>
    


    <!-- http://ncicb.nci.nih.gov/xml/owl/EVS/Thesaurus.owl#C12577_part_reflexive -->

    <owl:Class rdf:about="http://ncicb.nci.nih.gov/xml/owl/EVS/Thesaurus.owl#C12577_part_reflexive">
        <rdfs:label rdf:datatype="http://www.w3.org/2001/XMLSchema#string">G-Cell PART REFLEXIVE</rdfs:label>
        <rdfs:subClassOf rdf:resource="http://ncicb.nci.nih.gov/xml/owl/EVS/Thesaurus.owl#C12573_part_reflexive"/>
    </owl:Class>
    


    <!-- http://ncicb.nci.nih.gov/xml/owl/EVS/Thesaurus.owl#C12578_part_reflexive -->

    <owl:Class rdf:about="http://ncicb.nci.nih.gov/xml/owl/EVS/Thesaurus.owl#C12578_part_reflexive">
        <rdfs:label rdf:datatype="http://www.w3.org/2001/XMLSchema#string">Epithelial Cell PART REFLEXIVE</rdfs:label>
        <rdfs:subClassOf rdf:resource="http://ncicb.nci.nih.gov/xml/owl/EVS/Thesaurus.owl#C12508_part_reflexive"/>
        <rdfs:subClassOf rdf:resource="http://ncicb.nci.nih.gov/xml/owl/EVS/Thesaurus.owl#C45714_part_reflexive"/>
    </owl:Class>
    


    <!-- http://ncicb.nci.nih.gov/xml/owl/EVS/Thesaurus.owl#C12579_part_reflexive -->

    <owl:Class rdf:about="http://ncicb.nci.nih.gov/xml/owl/EVS/Thesaurus.owl#C12579_part_reflexive">
        <rdfs:label rdf:datatype="http://www.w3.org/2001/XMLSchema#string">Ameloblast PART REFLEXIVE</rdfs:label>
        <rdfs:subClassOf rdf:resource="http://ncicb.nci.nih.gov/xml/owl/EVS/Thesaurus.owl#C12578_part_reflexive"/>
        <rdfs:subClassOf rdf:resource="http://ncicb.nci.nih.gov/xml/owl/EVS/Thesaurus.owl#C33793_part_reflexive"/>
    </owl:Class>
    


    <!-- http://ncicb.nci.nih.gov/xml/owl/EVS/Thesaurus.owl#C12580_part_reflexive -->

    <owl:Class rdf:about="http://ncicb.nci.nih.gov/xml/owl/EVS/Thesaurus.owl#C12580_part_reflexive">
        <rdfs:label rdf:datatype="http://www.w3.org/2001/XMLSchema#string">Chief Cell PART REFLEXIVE</rdfs:label>
        <rdfs:subClassOf rdf:resource="http://ncicb.nci.nih.gov/xml/owl/EVS/Thesaurus.owl#C13006_part_reflexive"/>
    </owl:Class>
    


    <!-- http://ncicb.nci.nih.gov/xml/owl/EVS/Thesaurus.owl#C12583_part_reflexive -->

    <owl:Class rdf:about="http://ncicb.nci.nih.gov/xml/owl/EVS/Thesaurus.owl#C12583_part_reflexive">
        <rdfs:label rdf:datatype="http://www.w3.org/2001/XMLSchema#string">Dendritic Cell PART REFLEXIVE</rdfs:label>
        <rdfs:subClassOf rdf:resource="http://ncicb.nci.nih.gov/xml/owl/EVS/Thesaurus.owl#C12621_part_reflexive"/>
        <rdfs:subClassOf rdf:resource="http://ncicb.nci.nih.gov/xml/owl/EVS/Thesaurus.owl#C43251_part_reflexive"/>
    </owl:Class>
    


    <!-- http://ncicb.nci.nih.gov/xml/owl/EVS/Thesaurus.owl#C12584_part_reflexive -->

    <owl:Class rdf:about="http://ncicb.nci.nih.gov/xml/owl/EVS/Thesaurus.owl#C12584_part_reflexive">
        <rdfs:label rdf:datatype="http://www.w3.org/2001/XMLSchema#string">Langerhans Cell PART REFLEXIVE</rdfs:label>
        <rdfs:subClassOf rdf:resource="http://ncicb.nci.nih.gov/xml/owl/EVS/Thesaurus.owl#C12583_part_reflexive"/>
        <rdfs:subClassOf rdf:resource="http://ncicb.nci.nih.gov/xml/owl/EVS/Thesaurus.owl#C13051_part_reflexive"/>
        <rdfs:subClassOf rdf:resource="http://ncicb.nci.nih.gov/xml/owl/EVS/Thesaurus.owl#C32271_part_reflexive"/>
    </owl:Class>
    


    <!-- http://ncicb.nci.nih.gov/xml/owl/EVS/Thesaurus.owl#C12585_part_reflexive -->

    <owl:Class rdf:about="http://ncicb.nci.nih.gov/xml/owl/EVS/Thesaurus.owl#C12585_part_reflexive">
        <rdfs:label rdf:datatype="http://www.w3.org/2001/XMLSchema#string">Enterocyte PART REFLEXIVE</rdfs:label>
        <rdfs:subClassOf rdf:resource="http://ncicb.nci.nih.gov/xml/owl/EVS/Thesaurus.owl#C12736_part_reflexive"/>
        <rdfs:subClassOf rdf:resource="http://ncicb.nci.nih.gov/xml/owl/EVS/Thesaurus.owl#C12963_part_reflexive"/>
        <rdfs:subClassOf rdf:resource="http://ncicb.nci.nih.gov/xml/owl/EVS/Thesaurus.owl#C33923_part_reflexive"/>
    </owl:Class>
    


    <!-- http://ncicb.nci.nih.gov/xml/owl/EVS/Thesaurus.owl#C12586_part_reflexive -->

    <owl:Class rdf:about="http://ncicb.nci.nih.gov/xml/owl/EVS/Thesaurus.owl#C12586_part_reflexive">
        <rdfs:label rdf:datatype="http://www.w3.org/2001/XMLSchema#string">Goblet Cell PART REFLEXIVE</rdfs:label>
        <rdfs:subClassOf rdf:resource="http://ncicb.nci.nih.gov/xml/owl/EVS/Thesaurus.owl#C13055_part_reflexive"/>
        <rdfs:subClassOf rdf:resource="http://ncicb.nci.nih.gov/xml/owl/EVS/Thesaurus.owl#C33923_part_reflexive"/>
    </owl:Class>
    


    <!-- http://ncicb.nci.nih.gov/xml/owl/EVS/Thesaurus.owl#C12587_part_reflexive -->

    <owl:Class rdf:about="http://ncicb.nci.nih.gov/xml/owl/EVS/Thesaurus.owl#C12587_part_reflexive">
        <rdfs:label rdf:datatype="http://www.w3.org/2001/XMLSchema#string">Granulosa Cell PART REFLEXIVE</rdfs:label>
        <rdfs:subClassOf rdf:resource="http://ncicb.nci.nih.gov/xml/owl/EVS/Thesaurus.owl#C41608_part_reflexive"/>
    </owl:Class>
    


    <!-- http://ncicb.nci.nih.gov/xml/owl/EVS/Thesaurus.owl#C12588_part_reflexive -->

    <owl:Class rdf:about="http://ncicb.nci.nih.gov/xml/owl/EVS/Thesaurus.owl#C12588_part_reflexive">
        <rdfs:label rdf:datatype="http://www.w3.org/2001/XMLSchema#string">Hepatocyte PART REFLEXIVE</rdfs:label>
        <rdfs:subClassOf rdf:resource="http://ncicb.nci.nih.gov/xml/owl/EVS/Thesaurus.owl#C32735_part_reflexive"/>
        <rdfs:subClassOf rdf:resource="http://ncicb.nci.nih.gov/xml/owl/EVS/Thesaurus.owl#C33923_part_reflexive"/>
    </owl:Class>
    


    <!-- http://ncicb.nci.nih.gov/xml/owl/EVS/Thesaurus.owl#C12589_part_reflexive -->

    <owl:Class rdf:about="http://ncicb.nci.nih.gov/xml/owl/EVS/Thesaurus.owl#C12589_part_reflexive">
        <rdfs:label rdf:datatype="http://www.w3.org/2001/XMLSchema#string">Keratinocyte PART REFLEXIVE</rdfs:label>
        <rdfs:subClassOf rdf:resource="http://ncicb.nci.nih.gov/xml/owl/EVS/Thesaurus.owl#C33562_part_reflexive"/>
    </owl:Class>
    


    <!-- http://ncicb.nci.nih.gov/xml/owl/EVS/Thesaurus.owl#C12590_part_reflexive -->

    <owl:Class rdf:about="http://ncicb.nci.nih.gov/xml/owl/EVS/Thesaurus.owl#C12590_part_reflexive">
        <rdfs:label rdf:datatype="http://www.w3.org/2001/XMLSchema#string">Supporting Cell of Organ of Corti PART REFLEXIVE</rdfs:label>
        <rdfs:subClassOf rdf:resource="http://ncicb.nci.nih.gov/xml/owl/EVS/Thesaurus.owl#C12508_part_reflexive"/>
        <rdfs:subClassOf rdf:resource="http://ncicb.nci.nih.gov/xml/owl/EVS/Thesaurus.owl#C33223_part_reflexive"/>
    </owl:Class>
    


    <!-- http://ncicb.nci.nih.gov/xml/owl/EVS/Thesaurus.owl#C12591_part_reflexive -->

    <owl:Class rdf:about="http://ncicb.nci.nih.gov/xml/owl/EVS/Thesaurus.owl#C12591_part_reflexive">
        <rdfs:label rdf:datatype="http://www.w3.org/2001/XMLSchema#string">Melanocyte PART REFLEXIVE</rdfs:label>
        <rdfs:subClassOf rdf:resource="http://ncicb.nci.nih.gov/xml/owl/EVS/Thesaurus.owl#C32271_part_reflexive"/>
    </owl:Class>
    


    <!-- http://ncicb.nci.nih.gov/xml/owl/EVS/Thesaurus.owl#C12592_part_reflexive -->

    <owl:Class rdf:about="http://ncicb.nci.nih.gov/xml/owl/EVS/Thesaurus.owl#C12592_part_reflexive">
        <rdfs:label rdf:datatype="http://www.w3.org/2001/XMLSchema#string">Merkel Cell PART REFLEXIVE</rdfs:label>
        <rdfs:subClassOf rdf:resource="http://ncicb.nci.nih.gov/xml/owl/EVS/Thesaurus.owl#C12485_part_reflexive"/>
        <rdfs:subClassOf rdf:resource="http://ncicb.nci.nih.gov/xml/owl/EVS/Thesaurus.owl#C32271_part_reflexive"/>
    </owl:Class>
    


    <!-- http://ncicb.nci.nih.gov/xml/owl/EVS/Thesaurus.owl#C12593_part_reflexive -->

    <owl:Class rdf:about="http://ncicb.nci.nih.gov/xml/owl/EVS/Thesaurus.owl#C12593_part_reflexive">
        <rdfs:label rdf:datatype="http://www.w3.org/2001/XMLSchema#string">Paneth Cell PART REFLEXIVE</rdfs:label>
        <rdfs:subClassOf rdf:resource="http://ncicb.nci.nih.gov/xml/owl/EVS/Thesaurus.owl#C12963_part_reflexive"/>
        <rdfs:subClassOf rdf:resource="http://ncicb.nci.nih.gov/xml/owl/EVS/Thesaurus.owl#C33568_part_reflexive"/>
        <rdfs:subClassOf rdf:resource="http://ncicb.nci.nih.gov/xml/owl/EVS/Thesaurus.owl#C33923_part_reflexive"/>
    </owl:Class>
    


    <!-- http://ncicb.nci.nih.gov/xml/owl/EVS/Thesaurus.owl#C12594_part_reflexive -->

    <owl:Class rdf:about="http://ncicb.nci.nih.gov/xml/owl/EVS/Thesaurus.owl#C12594_part_reflexive">
        <rdfs:label rdf:datatype="http://www.w3.org/2001/XMLSchema#string">Parietal Cell PART REFLEXIVE</rdfs:label>
        <rdfs:subClassOf rdf:resource="http://ncicb.nci.nih.gov/xml/owl/EVS/Thesaurus.owl#C32261_part_reflexive"/>
        <rdfs:subClassOf rdf:resource="http://ncicb.nci.nih.gov/xml/owl/EVS/Thesaurus.owl#C32643_part_reflexive"/>
        <rdfs:subClassOf rdf:resource="http://ncicb.nci.nih.gov/xml/owl/EVS/Thesaurus.owl#C32655_part_reflexive"/>
    </owl:Class>
    


    <!-- http://ncicb.nci.nih.gov/xml/owl/EVS/Thesaurus.owl#C12595_part_reflexive -->

    <owl:Class rdf:about="http://ncicb.nci.nih.gov/xml/owl/EVS/Thesaurus.owl#C12595_part_reflexive">
        <rdfs:label rdf:datatype="http://www.w3.org/2001/XMLSchema#string">Sertoli Cell PART REFLEXIVE</rdfs:label>
        <rdfs:subClassOf rdf:resource="http://ncicb.nci.nih.gov/xml/owl/EVS/Thesaurus.owl#C13047_part_reflexive"/>
        <rdfs:subClassOf rdf:resource="http://ncicb.nci.nih.gov/xml/owl/EVS/Thesaurus.owl#C41608_part_reflexive"/>
    </owl:Class>
    


    <!-- http://ncicb.nci.nih.gov/xml/owl/EVS/Thesaurus.owl#C12596_part_reflexive -->

    <owl:Class rdf:about="http://ncicb.nci.nih.gov/xml/owl/EVS/Thesaurus.owl#C12596_part_reflexive">
        <rdfs:label rdf:datatype="http://www.w3.org/2001/XMLSchema#string">Eukaryotic Cell PART REFLEXIVE</rdfs:label>
        <rdfs:subClassOf rdf:resource="http://ncicb.nci.nih.gov/xml/owl/EVS/Thesaurus.owl#C12508_part_reflexive"/>
    </owl:Class>
    


    <!-- http://ncicb.nci.nih.gov/xml/owl/EVS/Thesaurus.owl#C12597_part_reflexive -->

    <owl:Class rdf:about="http://ncicb.nci.nih.gov/xml/owl/EVS/Thesaurus.owl#C12597_part_reflexive">
        <rdfs:label rdf:datatype="http://www.w3.org/2001/XMLSchema#string">Germ Cell PART REFLEXIVE</rdfs:label>
        <rdfs:subClassOf rdf:resource="http://ncicb.nci.nih.gov/xml/owl/EVS/Thesaurus.owl#C12508_part_reflexive"/>
    </owl:Class>
    


    <!-- http://ncicb.nci.nih.gov/xml/owl/EVS/Thesaurus.owl#C12598_part_reflexive -->

    <owl:Class rdf:about="http://ncicb.nci.nih.gov/xml/owl/EVS/Thesaurus.owl#C12598_part_reflexive">
        <rdfs:label rdf:datatype="http://www.w3.org/2001/XMLSchema#string">Oocyte PART REFLEXIVE</rdfs:label>
        <rdfs:subClassOf rdf:resource="http://ncicb.nci.nih.gov/xml/owl/EVS/Thesaurus.owl#C12597_part_reflexive"/>
        <rdfs:subClassOf rdf:resource="http://ncicb.nci.nih.gov/xml/owl/EVS/Thesaurus.owl#C33244_part_reflexive"/>
    </owl:Class>
    


    <!-- http://ncicb.nci.nih.gov/xml/owl/EVS/Thesaurus.owl#C12600_part_reflexive -->

    <owl:Class rdf:about="http://ncicb.nci.nih.gov/xml/owl/EVS/Thesaurus.owl#C12600_part_reflexive">
        <rdfs:label rdf:datatype="http://www.w3.org/2001/XMLSchema#string">Primary Oocyte PART REFLEXIVE</rdfs:label>
        <rdfs:subClassOf rdf:resource="http://ncicb.nci.nih.gov/xml/owl/EVS/Thesaurus.owl#C12598_part_reflexive"/>
    </owl:Class>
    


    <!-- http://ncicb.nci.nih.gov/xml/owl/EVS/Thesaurus.owl#C12601_part_reflexive -->

    <owl:Class rdf:about="http://ncicb.nci.nih.gov/xml/owl/EVS/Thesaurus.owl#C12601_part_reflexive">
        <rdfs:label rdf:datatype="http://www.w3.org/2001/XMLSchema#string">Zygote PART REFLEXIVE</rdfs:label>
        <rdfs:subClassOf rdf:resource="http://ncicb.nci.nih.gov/xml/owl/EVS/Thesaurus.owl#C13054_part_reflexive"/>
    </owl:Class>
    


    <!-- http://ncicb.nci.nih.gov/xml/owl/EVS/Thesaurus.owl#C12602_part_reflexive -->

    <owl:Class rdf:about="http://ncicb.nci.nih.gov/xml/owl/EVS/Thesaurus.owl#C12602_part_reflexive">
        <rdfs:label rdf:datatype="http://www.w3.org/2001/XMLSchema#string">Spermatozoon PART REFLEXIVE</rdfs:label>
        <rdfs:subClassOf rdf:resource="http://ncicb.nci.nih.gov/xml/owl/EVS/Thesaurus.owl#C13277_part_reflexive"/>
        <rdfs:subClassOf rdf:resource="http://ncicb.nci.nih.gov/xml/owl/EVS/Thesaurus.owl#C33582_part_reflexive"/>
    </owl:Class>
    


    <!-- http://ncicb.nci.nih.gov/xml/owl/EVS/Thesaurus.owl#C12603_part_reflexive -->

    <owl:Class rdf:about="http://ncicb.nci.nih.gov/xml/owl/EVS/Thesaurus.owl#C12603_part_reflexive">
        <rdfs:label rdf:datatype="http://www.w3.org/2001/XMLSchema#string">Head of the Spermatozoon PART REFLEXIVE</rdfs:label>
        <rdfs:subClassOf rdf:resource="http://ncicb.nci.nih.gov/xml/owl/EVS/Thesaurus.owl#C12602_part_reflexive"/>
        <rdfs:subClassOf rdf:resource="http://ncicb.nci.nih.gov/xml/owl/EVS/Thesaurus.owl#C13038_part_reflexive"/>
    </owl:Class>
    


    <!-- http://ncicb.nci.nih.gov/xml/owl/EVS/Thesaurus.owl#C12604_part_reflexive -->

    <owl:Class rdf:about="http://ncicb.nci.nih.gov/xml/owl/EVS/Thesaurus.owl#C12604_part_reflexive">
        <rdfs:label rdf:datatype="http://www.w3.org/2001/XMLSchema#string">Spermatid PART REFLEXIVE</rdfs:label>
        <rdfs:subClassOf rdf:resource="http://ncicb.nci.nih.gov/xml/owl/EVS/Thesaurus.owl#C33582_part_reflexive"/>
    </owl:Class>
    


    <!-- http://ncicb.nci.nih.gov/xml/owl/EVS/Thesaurus.owl#C12605_part_reflexive -->

    <owl:Class rdf:about="http://ncicb.nci.nih.gov/xml/owl/EVS/Thesaurus.owl#C12605_part_reflexive">
        <rdfs:label rdf:datatype="http://www.w3.org/2001/XMLSchema#string">Spermatocyte PART REFLEXIVE</rdfs:label>
        <rdfs:subClassOf rdf:resource="http://ncicb.nci.nih.gov/xml/owl/EVS/Thesaurus.owl#C33582_part_reflexive"/>
    </owl:Class>
    


    <!-- http://ncicb.nci.nih.gov/xml/owl/EVS/Thesaurus.owl#C12606_part_reflexive -->

    <owl:Class rdf:about="http://ncicb.nci.nih.gov/xml/owl/EVS/Thesaurus.owl#C12606_part_reflexive">
        <rdfs:label rdf:datatype="http://www.w3.org/2001/XMLSchema#string">Spermatogonium PART REFLEXIVE</rdfs:label>
        <rdfs:subClassOf rdf:resource="http://ncicb.nci.nih.gov/xml/owl/EVS/Thesaurus.owl#C33582_part_reflexive"/>
    </owl:Class>
    


    <!-- http://ncicb.nci.nih.gov/xml/owl/EVS/Thesaurus.owl#C12608_part_reflexive -->

    <owl:Class rdf:about="http://ncicb.nci.nih.gov/xml/owl/EVS/Thesaurus.owl#C12608_part_reflexive">
        <rdfs:label rdf:datatype="http://www.w3.org/2001/XMLSchema#string">Islet of Langerhans PART REFLEXIVE</rdfs:label>
        <owl:equivalentClass>
            <owl:Restriction>
                <owl:onProperty rdf:resource="http://ncicb.nci.nih.gov/xml/owl/EVS/Thesaurus.owl#R9999"/>
                <owl:someValuesFrom>
                    <owl:Restriction>
                        <owl:onProperty rdf:resource="http://ncicb.nci.nih.gov/xml/owl/EVS/Thesaurus.owl#R101"/>
                        <owl:someValuesFrom rdf:resource="http://ncicb.nci.nih.gov/xml/owl/EVS/Thesaurus.owl#C12608_part_reflexive"/>
                    </owl:Restriction>
                </owl:someValuesFrom>
            </owl:Restriction>
        </owl:equivalentClass>
        <rdfs:subClassOf rdf:resource="http://ncicb.nci.nih.gov/xml/owl/EVS/Thesaurus.owl#C12393_part_reflexive"/>
        <rdfs:subClassOf rdf:resource="http://ncicb.nci.nih.gov/xml/owl/EVS/Thesaurus.owl#C45714_part_reflexive"/>
    </owl:Class>
    


    <!-- http://ncicb.nci.nih.gov/xml/owl/EVS/Thesaurus.owl#C12609_part_reflexive -->

    <owl:Class rdf:about="http://ncicb.nci.nih.gov/xml/owl/EVS/Thesaurus.owl#C12609_part_reflexive">
        <rdfs:label rdf:datatype="http://www.w3.org/2001/XMLSchema#string">Leydig Cell PART REFLEXIVE</rdfs:label>
        <rdfs:subClassOf rdf:resource="http://ncicb.nci.nih.gov/xml/owl/EVS/Thesaurus.owl#C32511_part_reflexive"/>
        <rdfs:subClassOf rdf:resource="http://ncicb.nci.nih.gov/xml/owl/EVS/Thesaurus.owl#C33758_part_reflexive"/>
        <rdfs:subClassOf rdf:resource="http://ncicb.nci.nih.gov/xml/owl/EVS/Thesaurus.owl#C41608_part_reflexive"/>
    </owl:Class>
    


    <!-- http://ncicb.nci.nih.gov/xml/owl/EVS/Thesaurus.owl#C12610_part_reflexive -->

    <owl:Class rdf:about="http://ncicb.nci.nih.gov/xml/owl/EVS/Thesaurus.owl#C12610_part_reflexive">
        <rdfs:label rdf:datatype="http://www.w3.org/2001/XMLSchema#string">Lutein Cell PART REFLEXIVE</rdfs:label>
        <rdfs:subClassOf rdf:resource="http://ncicb.nci.nih.gov/xml/owl/EVS/Thesaurus.owl#C26465_part_reflexive"/>
        <rdfs:subClassOf rdf:resource="http://ncicb.nci.nih.gov/xml/owl/EVS/Thesaurus.owl#C32508_part_reflexive"/>
        <rdfs:subClassOf rdf:resource="http://ncicb.nci.nih.gov/xml/owl/EVS/Thesaurus.owl#C41608_part_reflexive"/>
    </owl:Class>
    


    <!-- http://ncicb.nci.nih.gov/xml/owl/EVS/Thesaurus.owl#C12611_part_reflexive -->

    <owl:Class rdf:about="http://ncicb.nci.nih.gov/xml/owl/EVS/Thesaurus.owl#C12611_part_reflexive">
        <rdfs:label rdf:datatype="http://www.w3.org/2001/XMLSchema#string">Antibody-Producing Cell PART REFLEXIVE</rdfs:label>
        <rdfs:subClassOf rdf:resource="http://ncicb.nci.nih.gov/xml/owl/EVS/Thesaurus.owl#C33058_part_reflexive"/>
    </owl:Class>
    


    <!-- http://ncicb.nci.nih.gov/xml/owl/EVS/Thesaurus.owl#C12612_part_reflexive -->

    <owl:Class rdf:about="http://ncicb.nci.nih.gov/xml/owl/EVS/Thesaurus.owl#C12612_part_reflexive">
        <rdfs:label rdf:datatype="http://www.w3.org/2001/XMLSchema#string">Muscle Cell PART REFLEXIVE</rdfs:label>
        <rdfs:subClassOf rdf:resource="http://ncicb.nci.nih.gov/xml/owl/EVS/Thesaurus.owl#C12435_part_reflexive"/>
        <rdfs:subClassOf rdf:resource="http://ncicb.nci.nih.gov/xml/owl/EVS/Thesaurus.owl#C12555_part_reflexive"/>
    </owl:Class>
    


    <!-- http://ncicb.nci.nih.gov/xml/owl/EVS/Thesaurus.owl#C12613_part_reflexive -->

    <owl:Class rdf:about="http://ncicb.nci.nih.gov/xml/owl/EVS/Thesaurus.owl#C12613_part_reflexive">
        <rdfs:label rdf:datatype="http://www.w3.org/2001/XMLSchema#string">Muscle Fibers, Fast-Twitch PART REFLEXIVE</rdfs:label>
        <rdfs:subClassOf rdf:resource="http://ncicb.nci.nih.gov/xml/owl/EVS/Thesaurus.owl#C33904_part_reflexive"/>
    </owl:Class>
    


    <!-- http://ncicb.nci.nih.gov/xml/owl/EVS/Thesaurus.owl#C12614_part_reflexive -->

    <owl:Class rdf:about="http://ncicb.nci.nih.gov/xml/owl/EVS/Thesaurus.owl#C12614_part_reflexive">
        <rdfs:label rdf:datatype="http://www.w3.org/2001/XMLSchema#string">Muscle Fibers, Slow-Twitch PART REFLEXIVE</rdfs:label>
        <rdfs:subClassOf rdf:resource="http://ncicb.nci.nih.gov/xml/owl/EVS/Thesaurus.owl#C33904_part_reflexive"/>
    </owl:Class>
    


    <!-- http://ncicb.nci.nih.gov/xml/owl/EVS/Thesaurus.owl#C12615_part_reflexive -->

    <owl:Class rdf:about="http://ncicb.nci.nih.gov/xml/owl/EVS/Thesaurus.owl#C12615_part_reflexive">
        <rdfs:label rdf:datatype="http://www.w3.org/2001/XMLSchema#string">Glial Cell PART REFLEXIVE</rdfs:label>
        <rdfs:subClassOf rdf:resource="http://ncicb.nci.nih.gov/xml/owl/EVS/Thesaurus.owl#C33704_part_reflexive"/>
        <rdfs:subClassOf rdf:resource="http://ncicb.nci.nih.gov/xml/owl/EVS/Thesaurus.owl#C41410_part_reflexive"/>
    </owl:Class>
    


    <!-- http://ncicb.nci.nih.gov/xml/owl/EVS/Thesaurus.owl#C12616_part_reflexive -->

    <owl:Class rdf:about="http://ncicb.nci.nih.gov/xml/owl/EVS/Thesaurus.owl#C12616_part_reflexive">
        <rdfs:label rdf:datatype="http://www.w3.org/2001/XMLSchema#string">Microglia PART REFLEXIVE</rdfs:label>
        <rdfs:subClassOf rdf:resource="http://ncicb.nci.nih.gov/xml/owl/EVS/Thesaurus.owl#C12657_part_reflexive"/>
        <rdfs:subClassOf rdf:resource="http://ncicb.nci.nih.gov/xml/owl/EVS/Thesaurus.owl#C13052_part_reflexive"/>
    </owl:Class>
    


    <!-- http://ncicb.nci.nih.gov/xml/owl/EVS/Thesaurus.owl#C12617_part_reflexive -->

    <owl:Class rdf:about="http://ncicb.nci.nih.gov/xml/owl/EVS/Thesaurus.owl#C12617_part_reflexive">
        <rdfs:label rdf:datatype="http://www.w3.org/2001/XMLSchema#string">Neuropil PART REFLEXIVE</rdfs:label>
        <rdfs:subClassOf rdf:resource="http://ncicb.nci.nih.gov/xml/owl/EVS/Thesaurus.owl#C32695_part_reflexive"/>
    </owl:Class>
    


    <!-- http://ncicb.nci.nih.gov/xml/owl/EVS/Thesaurus.owl#C12618_part_reflexive -->

    <owl:Class rdf:about="http://ncicb.nci.nih.gov/xml/owl/EVS/Thesaurus.owl#C12618_part_reflexive">
        <rdfs:label rdf:datatype="http://www.w3.org/2001/XMLSchema#string">Oligodendrocyte PART REFLEXIVE</rdfs:label>
        <rdfs:subClassOf rdf:resource="http://ncicb.nci.nih.gov/xml/owl/EVS/Thesaurus.owl#C12615_part_reflexive"/>
    </owl:Class>
    


    <!-- http://ncicb.nci.nih.gov/xml/owl/EVS/Thesaurus.owl#C12619_part_reflexive -->

    <owl:Class rdf:about="http://ncicb.nci.nih.gov/xml/owl/EVS/Thesaurus.owl#C12619_part_reflexive">
        <rdfs:label rdf:datatype="http://www.w3.org/2001/XMLSchema#string">Perineuronal Satellite Cell PART REFLEXIVE</rdfs:label>
        <rdfs:subClassOf rdf:resource="http://ncicb.nci.nih.gov/xml/owl/EVS/Thesaurus.owl#C33516_part_reflexive"/>
    </owl:Class>
    


    <!-- http://ncicb.nci.nih.gov/xml/owl/EVS/Thesaurus.owl#C12620_part_reflexive -->

    <owl:Class rdf:about="http://ncicb.nci.nih.gov/xml/owl/EVS/Thesaurus.owl#C12620_part_reflexive">
        <rdfs:label rdf:datatype="http://www.w3.org/2001/XMLSchema#string">Schwann Cell PART REFLEXIVE</rdfs:label>
        <rdfs:subClassOf rdf:resource="http://ncicb.nci.nih.gov/xml/owl/EVS/Thesaurus.owl#C12555_part_reflexive"/>
        <rdfs:subClassOf rdf:resource="http://ncicb.nci.nih.gov/xml/owl/EVS/Thesaurus.owl#C41416_part_reflexive"/>
    </owl:Class>
    


    <!-- http://ncicb.nci.nih.gov/xml/owl/EVS/Thesaurus.owl#C12621_part_reflexive -->

    <owl:Class rdf:about="http://ncicb.nci.nih.gov/xml/owl/EVS/Thesaurus.owl#C12621_part_reflexive">
        <rdfs:label rdf:datatype="http://www.w3.org/2001/XMLSchema#string">Antigen Presenting Cell PART REFLEXIVE</rdfs:label>
[truncated: 31,730,593 more chars]
